# Supplementary material for: A Novel and Ubiquitous Marine Methylophage Provides Insights into Viral-Host Coevolution and Possible Host-Range Expansion in Streamlined Marine Heterotrophic Bacteria
Source: Appl Environ Microbiol. 2022 Mar 21;88(7):e00255-22. doi: 10.1128/aem.00255-22 (PMC9004378; doi:10.1128/aem.00255-22)
Supplement: Supplemental file 2 — Table S1. Download aem.00255-22-s0002.xlsx, XLSX file, 0.02 MB [file aem.00255-22-s0002.xlsx]

## Sheet: Sheet1
host_phylum	host_genus	phage_length	viral_family / morphotype	gene topology	phage_name	pub	source	publication link	riboswitch	x
Unknown	Unknown	595163	?	linear	LR756511		metagenome		none
Unknown	Unknown	484177	?	linear	LR756508		metagenome		none	1
Unknown	Unknown	462018	?	linear	LR756500		metagenome		none	2
Bacteroidetes	Prevotella	541299	myophage	linear	Prevotella_phage_Lak-A2		human		none	3
Actinobacteria	Streptomyces	128959	siphophage	linear	Streptomyces_phage_Belfort		soil		none	4
Actinobacteria	Mycobbacteria	155445	myophage	linear	Mycobacterium_phage_ET08	pub for tmRNA	soil	https://www.ncbi.nlm.nih.gov/pubmed/21298013	none	5
Firmicutes	Lactococcus	123023	siphophage	linear	Lactococcus_phage_P1048		Unknown		none	6
Firmicutes	Lactococcus	125658	siphophage	linear	Lactococcus_phage_AM4		human	https://www.ncbi.nlm.nih.gov/pubmed/28300778	none	7
Firmicutes	Lactococcus	125658	siphophage	linear	Lactococcus_phage_AM1		human	https://www.ncbi.nlm.nih.gov/pubmed/28300778	none	8
Proteobacteria	Klebsiella	33839	myophage	linear	Klebsiella_phage_ST15-OXA48phi14		Unknown		none	9
Actinobacteria	Streptomyces	112523	myophage	Permuted	Streptomyces_phage_BRock		soil		none	10
Proteobacteria	Stenotrophomonas	159961	ackermannviridae	Permuted	Stenotrophomonas_phage_Mendera		human	https://www.ncbi.nlm.nih.gov/pubmed/31896654	none	11
Proteobacteria	Stenotrophomonas	159365	ackermannviridae	Permuted	Stenotrophomonas_phage_Moby		human	https://www.ncbi.nlm.nih.gov/pubmed/31896658	none	12
Proteobacteria	Stenobacteria	159862	ackermannviridae	Permuted	Stenotrophomonas_phage_YB07		Unknown		none	13
Actinobacteria	Streptomyces	128000	myophage	linear	Streptomyces_phage_Gilson		soil		none	14
Actinobacteria	Streptomyces	131250	siphophage	linear	Streptomyces_phage_Yaboi		soil		none	15
Actinobacteria	Streptomyces	131909	siphophage	linear	Streptomyces_phage_Karimac		soil		none	16
Actinobacteria	Streptomyces	133195	siphophage	linear	Streptomyces_phage_LukeCage		soil		none	17
Actinobacteria	Streptomyces	133007	siphophage	linear	Streptomyces_phage_Wofford		soil		none	18
Actinobacteria	Streptomyces	133886	siphophage	linear	Streptomyces_phage_StarPlatinum		soil		none	19
Actinobacteria	Streptomyces	130473	siphophage	linear	Streptomyces_phage_Blueeyedbeauty		soil		none	20
Actinobacteria	Streptomyces	125761	siphophage	linear	Streptomyces_phage_Annadreamy		soil		none	21
Cyanobacteria	Synechococcus	139069	myophage	Permuted	Synechococcus_phage_S-CBWM1	pub	marine	https://www.ncbi.nlm.nih.gov/pubmed/30051557	none	22
Firmicutes	Enterococcus	152770	Herelleviridae	linear	Enterococcus_phage_EfV12-phi1		human		none	23
Proteobacteria	Caulobacter	317488	siphophage	Permuted	Caulobacter_phage_CcrSC	pub	aquatic	https://www.ncbi.nlm.nih.gov/pmc/articles/PMC7011694/pdf/jgv-100-321.pdf	none	24
Proteobacteria	Caulobacter	322272	siphophage	Permuted	Caulobacter_phage_CcrBL9	pub	aquatic	https://www.ncbi.nlm.nih.gov/pmc/articles/PMC7011694/pdf/jgv-100-321.pdf	none	25
Proteobacteria	Caulobacter	308141	siphophage	Permuted	Caulobacter_phage_CcrPW	pub	aquatic	https://www.ncbi.nlm.nih.gov/pmc/articles/PMC7011694/pdf/jgv-100-321.pdf	none	26
Proteobacteria	Bordetella	94005	myophage	Permuted	Bordetella_phage_vB_BbrM_PHB04		human		none	27
Bacteroidetes	Salinibacter	50672	siphophage	linear	Salinibacter phage SRUTV-1	pub	soil	https://www.ncbi.nlm.nih.gov/pubmed/29099492	none	28
Actinobacteria	Streptomyces	127084	siphophage	linear	Streptomyces_phage_BillNye		soil		none	29
Actinobacteria	Streptomyces	133710	siphophage	linear	Streptomyces_phage_Samisti12		soil		none	30
Actinobacteria	Streptomyces	133486	siphophage	linear	Streptomyces_phage_Paradiddles		soil		none	31
Actinobacteria	Streptomyces	131976	siphophage	linear	Streptomyces_phage_Mildred21		soil		none	32
Actinobacteria	Mycobacterium	155286	myophage	linear	Mycobacterium_phage_Sebata	pub for tmRNA	soil	https://www.ncbi.nlm.nih.gov/pubmed/22282335	none	33
Proteobacteria	Citrobacter	89596	myophage	Permuted	Citrobacter_phage_Mordin		human	https://www.ncbi.nlm.nih.gov/pubmed/26472844	none	34
Actinobacteria	Mycobacterium	82734	siphophage	linear	Mycobacterium_phage_Rey	pub	soil	https://www.ncbi.nlm.nih.gov/pubmed/22053209	none	35
Proteobacteria	Sphingobium	130138	siphophage	Permuted	Sphingobium_phage_Lacusarx		human		none	36
Proteobacteria	Pseudomonas	93191	siphophage	linear	Pseudomonas_phage_SM1		soil		none	37
Proteobacteria	Pseudomonas	93191	siphophage	Permuted	Pseudomonas_phage_SM1		soil		none	38
Cyanobacteria	Synechococcus	198190	myophage	Permuted	Synechococcus_phage_S-CAM3	pub	marine	https://www.ncbi.nlm.nih.gov/pubmed/27693926	none	39
Actinobacteria	Mycobacterium	160985	myophage	linear	Mycobacterium_phage_Tonenili		soil		none	40
Actinobacteria	Gordonia	80650	siphophage	linear	Gordonia_phage_Orchid		soil		none	41
Actinobacteria	Streptomyces	133531	siphophage	linear	Streptomyces_phage_Jay2Jay		soil		none	42
Actinobacteria	Mycobacterium	154434	myophage	linear	Mycobacterium_phage_Breeniome		soil		none	43
Firmicutes	Enterococcus	147589	Herelleviridae	linear	Enterococcus_phage_EFDG1		human	https://www.ncbi.nlm.nih.gov/pubmed/25662974	none	44
Actinobacteria	Mycobacterium	153401	myophage	linear	Mycobacterium_phage_Alice		soil		none	45
Actinobacteria	Mycobacterium	153714	myophage	linear	Mycobacterium_phage_HyRo		soil		none	46
Actinobacteria	Mycobbacteria	78296	siphophage	linear	Mycobacteriophage Wildcat	pub for tmRNA	soil	https://doi.org/10.1371/journal.pgen.0020092	none	47
Firmicutes	Lactococcus	130008	siphophage	linear	Lactococcus_phage_WRP3		human	https://www.ncbi.nlm.nih.gov/pubmed/25746988	none	48
Proteobacteria	Citrobacter	87999	myophage	Permuted	Citrobacter_phage_Moogle		human	https://www.ncbi.nlm.nih.gov/pubmed/25635026	none	49
Actinobacteria	Mycobacterium	156646	myophage	linear	Mycobacterium_phage_Nappy	pub	soil	https://www.ncbi.nlm.nih.gov/pubmed/22282335	none	50
Firmicutes	Bacillus	497513	myophage	linear	Bacillus_phage_G	pub for tmRNA	soil		none	51
Firmicutes	Lactococcus	128546	siphophage	linear	Lactococcus_phage_phiL47	pub	human	https://www.ncbi.nlm.nih.gov/pubmed/24454309	none	52
Firmicutes	Staphylococcus	43301	siphophage	linear	Staphylococcus_phage_StauST398-5	pub	human	10.1016/j.meegid.2013.06.009	none	52
Actinobacteria	Mycobbacteria	58043	siphophage	linear	Mycobacteriophage Daenerys		soil		none	53
Bacteroidetes	Cellulophaga	100418	podophage	linear	Cellulophaga_phage_phi14:2	pub	marine	https://www.ncbi.nlm.nih.gov/pubmed/23858439	none	54
Bacteroidetes	Cellulophaga	72534	podophage	linear	Cellulophaga_phage_phi38:1	pub	marine	https://www.ncbi.nlm.nih.gov/pubmed/23858439	none	55
Bacteroidetes	Cellulophaga	145865	podophage	Permuted	Cellulophaga_phage_phi4:1	pub	marine	https://www.ncbi.nlm.nih.gov/pubmed/23858439	none	56
Proteobacteria	Pseudomonas	40192	autographviridae	Permuted	Pseudomonas_phage_Phi-S1	pub	marine		none	57
Cyanobacteria	Synechococcus	198013	myophage	Permuted	Synechococcus_phage_S-CAM1	pub	marine		none	58
Proteobacteria	Pelagibacter	147284	myophage	Permuted	Pelagibacter_phage_HTVC008M	pub	marine		none	59
Proteobacteria	Caulobacter	219216	siphophage	Permuted	Caulobacter_phage_CcrSwift	pub	marine		none	60
Proteobacteria	Caulobacter	221828	siphophage	Permuted	Caulobacter_phage_CcrKarma	pub	marine		none	61
Proteobacteria	Caulobacter	218929	siphophage	Permuted	Caulobacter_phage_CcrMagneto	pub	marine		none	62
Proteobacteria	Caulobacter	215710	siphophage	Permuted	Caulobacter_phage_phiCbK	pub	marine		none	63
Cyanobacteria	Synechococcus	178653	myophage	Permuted	Synechococcus_phage_S-CRM01	pub	marine		none	64
Cyanobacteria	Synechococcus	232878	myophage	Permuted	Synechococcus_phage_S-SSM7	pub from matt S	marine		none	65
Actinobacteria	Mycobacterium	156102	myophage	linear	Mycobacterium_phage_Bxz1	pub for tmrna	soil	10.1016/s0092-8674(03)00233-2	none	66
Actinobacteria	Mycobacterium	61464	siphophage	linear	Mycobacterium_phage_Marshawn		soil		none	67
Proteobacteria	Escherichia	39179	myophage	linear	Escherichia_phage_500465-1	pub	human		none	68
Actinobacteria	Streptomyces	130258	siphophage	linear	Streptomyces_phage_MindFlayer		soil		none	69
Firmicutes	Enterococcus	145199	Herelleviridae	linear	Enterococcus_phage_EFGrNG		human		none	70
Proteobacteria	Pelagibacter	141461	myophage	Permuted	Pelagibacter_phage_Mosig	pub	marine		Glutamine	71
Proteobacteria	Roseobacteria	149582	siphophage	Permuted	Roseobacter phage DSS3_MAL1		marine		none	72
Actinobacteria	Gordonia	114220	siphophage	linear	Gordonia_phage_Boopy		soil		none	73
Actinobacteria	Gordonia	81488	siphophage	linear	Gordonia_phage_Gibbles		soil		none	74
Actinobacteria	Gordonia	81834	siphophage	linear	Gordonia_phage_RobinSparkles		soil		none	75
Actinobacteria	Mycobacterium	156679	myophage	linear	Mycobacterium_phage_Tyke		soil		none	76
Actinobacteria	Mycobacterium	156514	myophage	linear	Mycobacterium_phage_Bigswole		soil		none	77
Actinobacteria	Mycobacterium	80123	siphophage	linear	Mycobacterium_phage_GenevaB15		soil		none	78
Actinobacteria	Streptomyces	132885	siphophage	linear	Streptomyces_phage_Bmoc		soil		none	79
Actinobacteria	Streptomyces	131317	siphophage	linear	Streptomyces_phage_Bordeaux		soil		none	80
Actinobacteria	Streptomyces	133090	siphophage	linear	Streptomyces_phage_Daubenski		soil		none	81
Actinobacteria	Streptomyces	132935	siphophage	linear	Streptomyces_phage_Wipeout		soil		none	82
Actinobacteria	Streptomyces	132977	siphophage	linear	Streptomyces_phage_Evy		soil		none	83
Actinobacteria	Streptomyces	135653	siphophage	linear	Streptomyces_phage_EGole		soil		none	84
Actinobacteria	Streptomyces	133917	siphophage	linear	Streptomyces_phage_Sushi23		soil		none	85
Actinobacteria	Streptomyces	132996	siphophage	linear	Streptomyces_phage_Warpy		soil		none	86
Firmicutes	Enterococcus	147532	Herelleviridae	linear	Enterococcus_phage_EFGrKN		human		none	87
	Unknown	99848	podophage	Permuted	CrAssphage_cr115_1	pub	human		none	88
	Unknown	99885	podophage	Permuted	CrAssphage_cr114_1		human		none	89
	Unknown	99985	podophage	Permuted	CrAssphage_cr10_1		human		none	90
	Unknown	101662	podophage	linear	CrAssphage_cr106_1		human		none	91
	Unknown	98826	podophage	Permuted	CrAssphage_cr50_1		human		none	92
	Unknown	97886	podophage	Permuted	CrAssphage_cr273_1		human		none	93
	Unknown	98667	podophage	Permuted	CrAssphage_cr272_1		human		none	94
	Unknown	96717	podophage	Permuted	CrAssphage_cr131_1		human		none	95
	Unknown	94826	podophage	Permuted	CrAssphage_cr130_1		human		none	96
	Unknown	98095	podophage	Permuted	CrAssphage_cr125_1		human		none	97
	Unknown	101532	podophage	Permuted	CrAssphage_cr124_1		human		none	98
	Unknown	103832	podophage	Permuted	CrAssphage_cr7_1		human		none	99
	Unknown	100198	podophage	Permuted	CrAssphage_cr60_1		human		none	100
	Unknown	103665	podophage	Permuted	CrAssphage_cr52_1		human		none	101
Actinobacteria	Streptomyces	129935	siphophage	linear	Streptomyces_phage_Beuffert		soil		none	102
Actinobacteria	Streptomyces	129370	siphophage	linear	Streptomyces_phage_Moab		soil		none	103
Actinobacteria	Streptomyces	127551	siphophage	linear	Streptomyces_phage_Muntaha		soil		none	104
Actinobacteria	Streptomyces	126614	siphophage	linear	Streptomyces_phage_Wakanda		soil		none	105
Actinobacteria	Mycobacterium	78536	siphophage	linear	Mycobacterium_phage_EniyanLRS		soil		none	106
Actinobacteria	Streptomyces	130666	siphophage	linear	Streptomyces_phage_Faust		soil		none	107
Firmicutes	Enterococcus	149431	Herelleviridae	linear	Enterococcus_phage_vB_EfaM_A2		human		none	108
Actinobacteria	Streptomyces	134105	siphophage	linear	Streptomyces_phage_MulchMansion		soil		none	109
Actinobacteria	Streptomyces	132470	siphophage	linear	Streptomyces_phage_LilMartin		soil		none	110
Firmicutes	Enterococcus	156592	Herelleviridae	linear	Enterococcus_phage_iF6		human		none	111
Proteobacteria	Phaeobacteria	149262	siphophage	Permuted	Phaeobacter_phage_MD18		marine	https://msphere.asm.org/content/5/6/e00898-20	none	112
Proteobacteria	Mesorhizobium	131434	siphophage	Permuted	Mesorhizobium_phage_Cp1R7A-A1		soil	https://cdnsciencepub.com/doi/pdf/10.1139/cjm-2020-0281	none	113
Firmicutes	Enterococcus	151985	Herelleviridae	linear	Enterococcus_phage_vB_OCPT_Ben		human		none	114
Actinobacteria	Mycobacterium	70373	siphophage	linear	Mycobacterium_phage_Kumao		soil		none	115
Actinobacteria	Mycobacterium	78229	siphophage	linear	Mycobacterium_phage_Cosmo		soil		none	116
Firmicutes	Enterococcus	150272	Herelleviridae	linear	Enterococcus_phage_EfsSzw-1		human		none	117
Cyanobacteria	Prochlorococcus	79455	myophage	Permuted	Marine_virus_AG-345-P14	pub	marine	https://doi.org/10.1038/sdata.2018.154	Glutamine	118
Proteobacteria	Ruegeria	147480	siphophage	Permuted	Ruegeria_phage_vB_RpoS-V10		marine		none	119
Proteobacteria	Xanthomonas	384670	myophage	Permuted	Xanthomonas_phage_XacN1		soil	https://www.nature.com/articles/s41598-018-22239-3	none	120
Actinobacteria	Mycobacterium	164254	myophage	linear	Mycobacterium_phage_Phabba		soil		none	121
Proteobacteria	Caulobacter	229319	siphophage	Permuted	Caulobacter_phage_Ccr29	pub	water		none	122
Cyanobacteria	Synechococcus	198190	myophage	Permuted	Synechococcus_phage_S-CAM3	pub for	marine		none	123
Cyanobacteria	Synechococcus	198190	myophage	Permuted	Synechococcus_phage_S-CAM3	pub for	marine		none	124
Cyanobacteria	Synechococcus	198013	myophage	Permuted	Synechococcus_phage_S-CAM1	pub for	marine		none	125
Proteobacteria	Roseobacteria	146135	siphophage	Permuted	Roseobacter_phage_DSS3P8		marine		none	126
Proteobacteria	Stenotrophomonas	168489	ackermannviridae	Permuted	Stenotrophomonas_phage_vB_SmaS-DLP_6		soil		none	127
Proteobacteria	Stenotrophomonas	159541	ackermannviridae	Permuted	Stenotrophomonas_phage_IME-SM1		human		none	128
Firmicutes	Spreptococcus	42703	siphophage	linear	Streptococcus_phage_phi30c	pub for tmRN	Unknown		none	129
Cyanobacteria	Cyanobacteria	232883	myophage	Permuted	Cyanophage_S-SSM6a	pub	marine		none	130
Proteobacteria	Methylophilales	140000	myophage	Permuted	Methylophilales phage Melnitz		marine		Glutamine
