# Supplementary material for: A Novel and Ubiquitous Marine Methylophage Provides Insights into Viral-Host Coevolution and Possible Host-Range Expansion in Streamlined Marine Heterotrophic Bacteria
Source: Appl Environ Microbiol. 2022 Mar 21;88(7):e00255-22. doi: 10.1128/aem.00255-22 (PMC9004378; doi:10.1128/aem.00255-22)
Supplement: Supplemental file 3 — Table S2. Download aem.00255-22-s0003.xlsx, XLSX file, 0.2 MB [file aem.00255-22-s0003.xlsx]

## Sheet: Arg
query tRNA	target tRNA	pident	alignment_length	mismatch	gapopen	qstart	qend	sstart	send	evalue	bitscore	query_len	perc_ident
Melnitz.trna3-ArgACG74645-74721ArgACG72.0	Melnitz.trna3-ArgACG74645-74721ArgACG72.0	100	77	0	0	1	77	1	77	1.68e-41	153	77	100
Melnitz.trna3-ArgACG74645-74721ArgACG72.0	H5P1.trna20-ArgTCT774117-774041ArgTCT83.6	85.507	69	10	0	3	71	3	71	7.4e-13	58	77	76.6232
Melnitz.trna3-ArgACG74645-74721ArgACG72.0	Methylophilales_HTCC2181.trna32-ArgTCT109605-109529ArgTCT84.5	84.058	69	11	0	3	71	3	71	1.8e-10	50.1	77	75.3247
Melnitz.trna3-ArgACG74645-74721ArgACG72.0	Methylophilales_bacterium_HTCC2181.trna32-ArgTCT109605-109529ArgTCT84.5	84.058	69	11	0	3	71	3	71	1.8e-10	50.1	77	75.3247
Melnitz.trna3-ArgACG74645-74721ArgACG72.0	Methylopumilus_planktonicus.trna2-ArgTCT77929-78005ArgTCT71.5	95.833	24	1	0	3	26	3	26	1.74e-07	40.1	77	29.87
Melnitz.trna3-ArgACG74645-74721ArgACG72.0	Methylopumilus_planktonicus.trna23-ArgTCG1078872-1078948ArgTCG83.8	95.833	24	1	0	2	25	2	25	1.74e-07	40.1	77	29.87
Melnitz.trna3-ArgACG74645-74721ArgACG72.0	Methylopumilus_planktonicus.trna22-ArgACG1078772-1078848ArgACG82.9	95.833	24	1	0	2	25	2	25	1.74e-07	40.1	77	29.87
Melnitz.trna3-ArgACG74645-74721ArgACG72.0	Methylophilales_MBRSH7.trna26-ArgTCG944330-944254ArgTCG83.2	95.833	24	1	0	2	25	2	25	1.74e-07	40.1	77	29.87
Melnitz.trna3-ArgACG74645-74721ArgACG72.0	Methylophilales_MBRSH7.trna25-ArgACG944420-944344ArgACG82.9	95.833	24	1	0	2	25	2	25	1.74e-07	40.1	77	29.87
Melnitz.trna3-ArgACG74645-74721ArgACG72.0	Methylophilales_MBRSH7.trna28-ArgTCT571908-571832ArgTCT80.3	95.833	24	1	0	3	26	3	26	1.74e-07	40.1	77	29.87
Melnitz.trna3-ArgACG74645-74721ArgACG72.0	KB13.trna21-ArgTCT1195246-1195170ArgTCT80.3	95.833	24	1	0	3	26	3	26	1.74e-07	40.1	77	29.87
Melnitz.trna3-ArgACG74645-74721ArgACG72.0	KB13.trna38-ArgTCG237069-236993ArgTCG83.2	95.833	24	1	0	2	25	2	25	1.74e-07	40.1	77	29.87
Melnitz.trna3-ArgACG74645-74721ArgACG72.0	KB13.trna37-ArgACG237159-237083ArgACG82.9	95.833	24	1	0	2	25	2	25	1.74e-07	40.1	77	29.87
Melnitz.trna3-ArgACG74645-74721ArgACG72.0	Methylophilales_HTCC2181.trna30-ArgTCG437636-437560ArgTCG83.2	95.833	24	1	0	2	25	2	25	1.74e-07	40.1	77	29.87
Melnitz.trna3-ArgACG74645-74721ArgACG72.0	Methylophilales_HTCC2181.trna29-ArgACG437730-437654ArgACG82.9	95.833	24	1	0	2	25	2	25	1.74e-07	40.1	77	29.87
Melnitz.trna3-ArgACG74645-74721ArgACG72.0	Methylophilales_bacterium_HTCC2181.trna29-ArgACG437730-437654ArgACG82.9	95.833	24	1	0	2	25	2	25	1.74e-07	40.1	77	29.87
Melnitz.trna3-ArgACG74645-74721ArgACG72.0	H5P1.trna18-ArgTCG1110883-1110807ArgTCG81.5	95.833	24	1	0	2	25	2	25	1.74e-07	40.1	77	29.87
Melnitz.trna3-ArgACG74645-74721ArgACG72.0	H5P1.trna17-ArgACG1110989-1110913ArgACG81.2	95.833	24	1	0	2	25	2	25	1.74e-07	40.1	77	29.87
Melnitz.trna1-ArgTCT35298-35375ArgTCT7881.5	Melnitz.trna1-ArgTCT35298-35375ArgTCT7881.5	100	78	0	0	1	78	1	78	4.31e-42	155	78	100
Melnitz.trna1-ArgTCT35298-35375ArgTCT7881.5	Mosig.trna2-ArgTCT91733-91810ArgTCT7879.1	91.026	78	7	0	1	78	1	78	2.21e-25	99.6	78	91.026
Melnitz.trna1-ArgTCT35298-35375ArgTCT7881.5	Methylophilales_HTCC2181.trna32-ArgTCT109605-109529ArgTCT84.5	87.179	78	9	1	1	78	1	77	7.8e-16	67.9	77	88.3112
Melnitz.trna1-ArgTCT35298-35375ArgTCT7881.5	Methylophilales_bacterium_HTCC2181.trna32-ArgTCT109605-109529ArgTCT84.5	87.179	78	9	1	1	78	1	77	7.8e-16	67.9	77	88.3112
Melnitz.trna1-ArgTCT35298-35375ArgTCT7881.5	PMP-MAVG-24.trna1-ArgTCT1885-1961ArgTCT85.2	91.379	58	4	1	3	60	3	59	7.8e-16	67.9	77	68.8309
Melnitz.trna1-ArgTCT35298-35375ArgTCT7881.5	H5P1.trna20-ArgTCT774117-774041ArgTCT83.6	85.897	78	10	1	1	78	1	77	1.9e-13	60	77	87.0125
Melnitz.trna1-ArgTCT35298-35375ArgTCT7881.5	Methylophilales_MBRSH7.trna28-ArgTCT571908-571832ArgTCT80.3	84.615	78	11	1	1	78	1	77	4.63e-11	52	77	85.7139
Melnitz.trna1-ArgTCT35298-35375ArgTCT7881.5	KB13.trna21-ArgTCT1195246-1195170ArgTCT80.3	84.615	78	11	1	1	78	1	77	4.63e-11	52	77	85.7139
Melnitz.trna1-ArgTCT35298-35375ArgTCT7881.5	PMP-MAVG-20.trna1-ArgACG103267-103343ArgACG76.5	95.833	24	1	0	46	69	45	68	1.76e-07	40.1	77	29.87
Melnitz.trna1-ArgTCT35298-35375ArgTCT7881.5	PMP-MAVG-15.trna1-ArgACG125382-125458ArgACG76.5	95.833	24	1	0	46	69	45	68	1.76e-07	40.1	77	29.87
Melnitz.trna1-ArgTCT35298-35375ArgTCT7881.5	Methylopumilus_planktonicus.trna2-ArgTCT77929-78005ArgTCT71.5	82.051	78	13	1	1	78	1	77	2.75e-06	36.2	77	83.1166
T4.trna8-ArgTCT	T4.trna8-ArgTCT	100	72	0	0	1	72	1	72	1.5e-38	143	72	100
Mosig.trna2-ArgTCT91733-91810ArgTCT7879.1	Mosig.trna2-ArgTCT91733-91810ArgTCT7879.1	100	78	0	0	1	78	1	78	4.31e-42	155	78	100
Mosig.trna2-ArgTCT91733-91810ArgTCT7879.1	Melnitz.trna1-ArgTCT35298-35375ArgTCT7881.5	91.026	78	7	0	1	78	1	78	2.21e-25	99.6	78	91.026
Mosig.trna2-ArgTCT91733-91810ArgTCT7879.1	PMP-MAVG-24.trna1-ArgTCT1885-1961ArgTCT85.2	93.103	58	3	1	8	65	8	64	3.2e-18	75.8	77	70.1295
Mosig.trna2-ArgTCT91733-91810ArgTCT7879.1	H5P1.trna20-ArgTCT774117-774041ArgTCT83.6	84.615	78	11	1	1	78	1	77	4.63e-11	52	77	85.7139
Mosig.trna2-ArgTCT91733-91810ArgTCT7879.1	Methylophilales_MBRSH7.trna28-ArgTCT571908-571832ArgTCT80.3	90.476	42	3	1	1	42	1	41	1.13e-08	44.1	77	49.3505
Mosig.trna2-ArgTCT91733-91810ArgTCT7879.1	KB13.trna21-ArgTCT1195246-1195170ArgTCT80.3	90.476	42	3	1	1	42	1	41	1.13e-08	44.1	77	49.3505
Mosig.trna2-ArgTCT91733-91810ArgTCT7879.1	Methylophilales_HTCC2181.trna32-ArgTCT109605-109529ArgTCT84.5	83.333	78	12	1	1	78	1	77	1.13e-08	44.1	77	84.4152
Mosig.trna2-ArgTCT91733-91810ArgTCT7879.1	Methylophilales_bacterium_HTCC2181.trna32-ArgTCT109605-109529ArgTCT84.5	83.333	78	12	1	1	78	1	77	1.13e-08	44.1	77	84.4152
PMP-MAVG-11.trna1-ArgTCT67433-67509ArgTCT71.9	PMP-MAVG-11.trna1-ArgTCT67433-67509ArgTCT71.9	100	77	0	0	1	77	1	77	1.68e-41	153	77	100
PMP-MAVG-11.trna1-ArgTCT67433-67509ArgTCT71.9	H2P3.trna11-ArgTCT613313-613389ArgTCT89.0	85.965	57	8	0	8	64	8	64	1.8e-10	50.1	77	63.6364
PMP-MAVG-11.trna1-ArgTCT67433-67509ArgTCT71.9	Pelagibacter_HTCC7211.trna21-ArgTCT1015453-1015377ArgTCT89.0	85.965	57	8	0	8	64	8	64	1.8e-10	50.1	77	63.6364
PMP-MAVG-11.trna1-ArgTCT67433-67509ArgTCT71.9	Candidatus_Pelagibacter_ubique_HTCC1062.trna11-ArgTCT936095-936171ArgTCT84.6	85.714	56	8	0	8	63	8	63	7.13e-10	48.1	77	62.3375
PMP-MAVG-11.trna1-ArgTCT67433-67509ArgTCT71.9	Methylophilales_MBRSH7.trna28-ArgTCT571908-571832ArgTCT80.3	84.211	57	9	0	8	64	8	64	4.4e-08	42.1	77	62.338
PMP-MAVG-11.trna1-ArgTCT67433-67509ArgTCT71.9	KB13.trna21-ArgTCT1195246-1195170ArgTCT80.3	84.211	57	9	0	8	64	8	64	4.4e-08	42.1	77	62.338
PMP-MAVG-11.trna1-ArgTCT67433-67509ArgTCT71.9	Candidatus_Fonsibacter_ubiquis_LSUCC0530.trna31-ArgTCT545182-545106ArgTCT85.7	89.189	37	4	0	8	44	8	44	4.4e-08	42.1	77	42.8571
PMP-MAVG-15.trna1-ArgACG125382-125458ArgACG76.5	PMP-MAVG-20.trna1-ArgACG103267-103343ArgACG76.5	100	77	0	0	1	77	1	77	1.68e-41	153	77	100
PMP-MAVG-15.trna1-ArgACG125382-125458ArgACG76.5	PMP-MAVG-15.trna1-ArgACG125382-125458ArgACG76.5	100	77	0	0	1	77	1	77	1.68e-41	153	77	100
PMP-MAVG-15.trna1-ArgACG125382-125458ArgACG76.5	Candidatus_Fonsibacter_ubiquis_LSUCC0530.trna23-ArgACG968525-968449ArgACG81.2	89.831	59	6	0	6	64	6	64	1.94e-16	69.9	77	68.8315
PMP-MAVG-15.trna1-ArgACG125382-125458ArgACG76.5	Melnitz.trna1-ArgTCT35298-35375ArgTCT7881.5	95.833	24	1	0	45	68	46	69	1.74e-07	40.1	78	29.4871
PMP-MAVG-24.trna1-ArgTCT1885-1961ArgTCT85.2	PMP-MAVG-24.trna1-ArgTCT1885-1961ArgTCT85.2	100	77	0	0	1	77	1	77	1.68e-41	153	77	100
PMP-MAVG-24.trna1-ArgTCT1885-1961ArgTCT85.2	H5P1.trna20-ArgTCT774117-774041ArgTCT83.6	90.476	63	6	0	3	65	3	65	7.98e-19	77.8	77	74.0258
PMP-MAVG-24.trna1-ArgTCT1885-1961ArgTCT85.2	Mosig.trna2-ArgTCT91733-91810ArgTCT7879.1	93.103	58	3	1	8	64	8	65	3.15e-18	75.8	78	69.2304
PMP-MAVG-24.trna1-ArgTCT1885-1961ArgTCT85.2	Methylophilales_HTCC2181.trna32-ArgTCT109605-109529ArgTCT84.5	88.889	63	7	0	3	65	3	65	1.94e-16	69.9	77	72.7274
PMP-MAVG-24.trna1-ArgTCT1885-1961ArgTCT85.2	Methylophilales_bacterium_HTCC2181.trna32-ArgTCT109605-109529ArgTCT84.5	88.889	63	7	0	3	65	3	65	1.94e-16	69.9	77	72.7274
PMP-MAVG-24.trna1-ArgTCT1885-1961ArgTCT85.2	Melnitz.trna1-ArgTCT35298-35375ArgTCT7881.5	91.379	58	4	1	3	59	3	60	7.68e-16	67.9	78	67.9485
PMP-MAVG-24.trna1-ArgTCT1885-1961ArgTCT85.2	Methylophilales_MBRSH7.trna28-ArgTCT571908-571832ArgTCT80.3	87.302	63	8	0	3	65	3	65	4.74e-14	61.9	77	71.4289
PMP-MAVG-24.trna1-ArgTCT1885-1961ArgTCT85.2	KB13.trna21-ArgTCT1195246-1195170ArgTCT80.3	87.302	63	8	0	3	65	3	65	4.74e-14	61.9	77	71.4289
PMP-MAVG-24.trna1-ArgTCT1885-1961ArgTCT85.2	H2P3.trna11-ArgTCT613313-613389ArgTCT89.0	84.416	77	12	0	1	77	1	77	7.4e-13	58	77	84.416
PMP-MAVG-24.trna1-ArgTCT1885-1961ArgTCT85.2	Pelagibacter_HTCC7211.trna21-ArgTCT1015453-1015377ArgTCT89.0	84.416	77	12	0	1	77	1	77	7.4e-13	58	77	84.416
PMP-MAVG-24.trna1-ArgTCT1885-1961ArgTCT85.2	Candidatus_Fonsibacter_ubiquis_LSUCC0530.trna31-ArgTCT545182-545106ArgTCT85.7	84.416	77	12	0	1	77	1	77	7.4e-13	58	77	84.416
PMP-MAVG-24.trna1-ArgTCT1885-1961ArgTCT85.2	Methylopumilus_planktonicus.trna2-ArgTCT77929-78005ArgTCT71.5	85.455	55	8	0	3	57	3	57	2.82e-09	46.1	77	61.0393
PMP-MAVG-24.trna1-ArgTCT1885-1961ArgTCT85.2	Candidatus_Pelagibacter_ubique_HTCC1062.trna11-ArgTCT936095-936171ArgTCT84.6	96.296	27	1	0	1	27	1	27	2.82e-09	46.1	77	33.7661
PMP-MAVG-24.trna1-ArgTCT1885-1961ArgTCT85.2	Methylopumilus_planktonicus.trna23-ArgTCG1078872-1078948ArgTCG83.8	96	25	1	0	1	25	1	25	4.4e-08	42.1	77	31.1688
PMP-MAVG-24.trna1-ArgTCT1885-1961ArgTCT85.2	Methylopumilus_planktonicus.trna22-ArgACG1078772-1078848ArgACG82.9	96	25	1	0	1	25	1	25	4.4e-08	42.1	77	31.1688
PMP-MAVG-24.trna1-ArgTCT1885-1961ArgTCT85.2	Methylophilales_MBRSH7.trna26-ArgTCG944330-944254ArgTCG83.2	96	25	1	0	1	25	1	25	4.4e-08	42.1	77	31.1688
PMP-MAVG-24.trna1-ArgTCT1885-1961ArgTCT85.2	Methylophilales_MBRSH7.trna25-ArgACG944420-944344ArgACG82.9	96	25	1	0	1	25	1	25	4.4e-08	42.1	77	31.1688
PMP-MAVG-24.trna1-ArgTCT1885-1961ArgTCT85.2	KB13.trna38-ArgTCG237069-236993ArgTCG83.2	96	25	1	0	1	25	1	25	4.4e-08	42.1	77	31.1688
PMP-MAVG-24.trna1-ArgTCT1885-1961ArgTCT85.2	KB13.trna37-ArgACG237159-237083ArgACG82.9	96	25	1	0	1	25	1	25	4.4e-08	42.1	77	31.1688
PMP-MAVG-24.trna1-ArgTCT1885-1961ArgTCT85.2	Methylophilales_HTCC2181.trna30-ArgTCG437636-437560ArgTCG83.2	96	25	1	0	1	25	1	25	4.4e-08	42.1	77	31.1688
PMP-MAVG-24.trna1-ArgTCT1885-1961ArgTCT85.2	Methylophilales_HTCC2181.trna29-ArgACG437730-437654ArgACG82.9	96	25	1	0	1	25	1	25	4.4e-08	42.1	77	31.1688
PMP-MAVG-24.trna1-ArgTCT1885-1961ArgTCT85.2	Methylophilales_bacterium_HTCC2181.trna29-ArgACG437730-437654ArgACG82.9	96	25	1	0	1	25	1	25	4.4e-08	42.1	77	31.1688
PMP-MAVG-24.trna1-ArgTCT1885-1961ArgTCT85.2	H5P1.trna18-ArgTCG1110883-1110807ArgTCG81.5	96	25	1	0	1	25	1	25	4.4e-08	42.1	77	31.1688
PMP-MAVG-24.trna1-ArgTCT1885-1961ArgTCT85.2	H5P1.trna17-ArgACG1110989-1110913ArgACG81.2	96	25	1	0	1	25	1	25	4.4e-08	42.1	77	31.1688
PMP-MAVG-20.trna1-ArgACG103267-103343ArgACG76.5	PMP-MAVG-20.trna1-ArgACG103267-103343ArgACG76.5	100	77	0	0	1	77	1	77	1.68e-41	153	77	100
PMP-MAVG-20.trna1-ArgACG103267-103343ArgACG76.5	PMP-MAVG-15.trna1-ArgACG125382-125458ArgACG76.5	100	77	0	0	1	77	1	77	1.68e-41	153	77	100
PMP-MAVG-20.trna1-ArgACG103267-103343ArgACG76.5	Candidatus_Fonsibacter_ubiquis_LSUCC0530.trna23-ArgACG968525-968449ArgACG81.2	89.831	59	6	0	6	64	6	64	1.94e-16	69.9	77	68.8315
PMP-MAVG-20.trna1-ArgACG103267-103343ArgACG76.5	Melnitz.trna1-ArgTCT35298-35375ArgTCT7881.5	95.833	24	1	0	45	68	46	69	1.74e-07	40.1	78	29.4871
PMP-MAVG-17.trna2-ArgTCT7916-7992ArgTCT78.5	PMP-MAVG-17.trna2-ArgTCT7916-7992ArgTCT78.5	100	77	0	0	1	77	1	77	1.68e-41	153	77	100
PMP-MAVG-17.trna2-ArgTCT7916-7992ArgTCT78.5	H2P3.trna7-ArgTCG238255-238331ArgTCG75.8	86.207	58	8	0	7	64	7	64	4.57e-11	52	77	64.9351
PMP-MAVG-17.trna2-ArgTCT7916-7992ArgTCT78.5	Candidatus_Pelagibacter_ubique_HTCC1062.trna7-ArgTCG594400-594476ArgTCG76.5	86.207	58	8	0	7	64	7	64	4.57e-11	52	77	64.9351
PMP-MAVG-17.trna2-ArgTCT7916-7992ArgTCT78.5	Methylopumilus_planktonicus.trna2-ArgTCT77929-78005ArgTCT71.5	100	22	0	0	6	27	6	27	1.11e-08	44.1	77	28.5714
PMP-MAVG-17.trna2-ArgTCT7916-7992ArgTCT78.5	Methylophilales_MBRSH7.trna28-ArgTCT571908-571832ArgTCT80.3	100	22	0	0	6	27	6	27	1.11e-08	44.1	77	28.5714
PMP-MAVG-17.trna2-ArgTCT7916-7992ArgTCT78.5	KB13.trna21-ArgTCT1195246-1195170ArgTCT80.3	100	22	0	0	6	27	6	27	1.11e-08	44.1	77	28.5714
PMP-MAVG-17.trna2-ArgTCT7916-7992ArgTCT78.5	H5P1.trna20-ArgTCT774117-774041ArgTCT83.6	91.176	34	3	0	6	39	6	39	1.11e-08	44.1	77	40.2595
PMP-MAVG-17.trna2-ArgTCT7916-7992ArgTCT78.5	Methylophilales_HTCC2181.trna32-ArgTCT109605-109529ArgTCT84.5	88.235	34	4	0	6	39	6	39	2.71e-06	36.2	77	38.9609
PMP-MAVG-17.trna2-ArgTCT7916-7992ArgTCT78.5	Methylophilales_bacterium_HTCC2181.trna32-ArgTCT109605-109529ArgTCT84.5	88.235	34	4	0	6	39	6	39	2.71e-06	36.2	77	38.9609
Candidatus_Fonsibacter_ubiquis_LSUCC0530.trna31-ArgTCT545182-545106ArgTCT85.7	Candidatus_Fonsibacter_ubiquis_LSUCC0530.trna31-ArgTCT545182-545106ArgTCT85.7	100	77	0	0	1	77	1	77	1.68e-41	153	77	100
Candidatus_Fonsibacter_ubiquis_LSUCC0530.trna31-ArgTCT545182-545106ArgTCT85.7	H2P3.trna11-ArgTCT613313-613389ArgTCT89.0	96.104	77	3	0	1	77	1	77	2.43e-34	129	77	96.104
Candidatus_Fonsibacter_ubiquis_LSUCC0530.trna31-ArgTCT545182-545106ArgTCT85.7	Pelagibacter_HTCC7211.trna21-ArgTCT1015453-1015377ArgTCT89.0	96.104	77	3	0	1	77	1	77	2.43e-34	129	77	96.104
Candidatus_Fonsibacter_ubiquis_LSUCC0530.trna31-ArgTCT545182-545106ArgTCT85.7	Candidatus_Pelagibacter_ubique_HTCC1062.trna11-ArgTCT936095-936171ArgTCT84.6	94.915	59	3	0	1	59	1	59	1.34e-23	93.7	77	72.7271
Candidatus_Fonsibacter_ubiquis_LSUCC0530.trna31-ArgTCT545182-545106ArgTCT85.7	H5P1.trna20-ArgTCT774117-774041ArgTCT83.6	88.71	62	7	0	3	64	3	64	7.68e-16	67.9	77	71.4288
Candidatus_Fonsibacter_ubiquis_LSUCC0530.trna31-ArgTCT545182-545106ArgTCT85.7	Methylophilales_HTCC2181.trna32-ArgTCT109605-109529ArgTCT84.5	87.097	62	8	0	3	64	3	64	1.87e-13	60	77	70.1301
Candidatus_Fonsibacter_ubiquis_LSUCC0530.trna31-ArgTCT545182-545106ArgTCT85.7	Methylophilales_bacterium_HTCC2181.trna32-ArgTCT109605-109529ArgTCT84.5	87.097	62	8	0	3	64	3	64	1.87e-13	60	77	70.1301
Candidatus_Fonsibacter_ubiquis_LSUCC0530.trna31-ArgTCT545182-545106ArgTCT85.7	PMP-MAVG-24.trna1-ArgTCT1885-1961ArgTCT85.2	84.416	77	12	0	1	77	1	77	7.4e-13	58	77	84.416
Candidatus_Fonsibacter_ubiquis_LSUCC0530.trna31-ArgTCT545182-545106ArgTCT85.7	Methylopumilus_planktonicus.trna23-ArgTCG1078872-1078948ArgTCG83.8	96	25	1	0	1	25	1	25	4.4e-08	42.1	77	31.1688
Candidatus_Fonsibacter_ubiquis_LSUCC0530.trna31-ArgTCT545182-545106ArgTCT85.7	Methylopumilus_planktonicus.trna22-ArgACG1078772-1078848ArgACG82.9	96	25	1	0	1	25	1	25	4.4e-08	42.1	77	31.1688
Candidatus_Fonsibacter_ubiquis_LSUCC0530.trna31-ArgTCT545182-545106ArgTCT85.7	Methylophilales_MBRSH7.trna26-ArgTCG944330-944254ArgTCG83.2	96	25	1	0	1	25	1	25	4.4e-08	42.1	77	31.1688
Candidatus_Fonsibacter_ubiquis_LSUCC0530.trna31-ArgTCT545182-545106ArgTCT85.7	Methylophilales_MBRSH7.trna25-ArgACG944420-944344ArgACG82.9	96	25	1	0	1	25	1	25	4.4e-08	42.1	77	31.1688
Candidatus_Fonsibacter_ubiquis_LSUCC0530.trna31-ArgTCT545182-545106ArgTCT85.7	KB13.trna38-ArgTCG237069-236993ArgTCG83.2	96	25	1	0	1	25	1	25	4.4e-08	42.1	77	31.1688
Candidatus_Fonsibacter_ubiquis_LSUCC0530.trna31-ArgTCT545182-545106ArgTCT85.7	KB13.trna37-ArgACG237159-237083ArgACG82.9	96	25	1	0	1	25	1	25	4.4e-08	42.1	77	31.1688
Candidatus_Fonsibacter_ubiquis_LSUCC0530.trna31-ArgTCT545182-545106ArgTCT85.7	Methylophilales_HTCC2181.trna30-ArgTCG437636-437560ArgTCG83.2	96	25	1	0	1	25	1	25	4.4e-08	42.1	77	31.1688
Candidatus_Fonsibacter_ubiquis_LSUCC0530.trna31-ArgTCT545182-545106ArgTCT85.7	Methylophilales_HTCC2181.trna29-ArgACG437730-437654ArgACG82.9	96	25	1	0	1	25	1	25	4.4e-08	42.1	77	31.1688
Candidatus_Fonsibacter_ubiquis_LSUCC0530.trna31-ArgTCT545182-545106ArgTCT85.7	Methylophilales_bacterium_HTCC2181.trna29-ArgACG437730-437654ArgACG82.9	96	25	1	0	1	25	1	25	4.4e-08	42.1	77	31.1688
Candidatus_Fonsibacter_ubiquis_LSUCC0530.trna31-ArgTCT545182-545106ArgTCT85.7	H5P1.trna18-ArgTCG1110883-1110807ArgTCG81.5	96	25	1	0	1	25	1	25	4.4e-08	42.1	77	31.1688
Candidatus_Fonsibacter_ubiquis_LSUCC0530.trna31-ArgTCT545182-545106ArgTCT85.7	H5P1.trna17-ArgACG1110989-1110913ArgACG81.2	96	25	1	0	1	25	1	25	4.4e-08	42.1	77	31.1688
Candidatus_Fonsibacter_ubiquis_LSUCC0530.trna31-ArgTCT545182-545106ArgTCT85.7	PMP-MAVG-11.trna1-ArgTCT67433-67509ArgTCT71.9	89.189	37	4	0	8	44	8	44	4.4e-08	42.1	77	42.8571
Candidatus_Fonsibacter_ubiquis_LSUCC0530.trna31-ArgTCT545182-545106ArgTCT85.7	Methylophilales_MBRSH7.trna28-ArgTCT571908-571832ArgTCT80.3	82.258	62	11	0	3	64	3	64	2.71e-06	36.2	77	66.2337
Candidatus_Fonsibacter_ubiquis_LSUCC0530.trna31-ArgTCT545182-545106ArgTCT85.7	KB13.trna21-ArgTCT1195246-1195170ArgTCT80.3	82.258	62	11	0	3	64	3	64	2.71e-06	36.2	77	66.2337
Candidatus_Fonsibacter_ubiquis_LSUCC0530.trna32-ArgTCG282966-282892ArgTCG7560.7	Candidatus_Fonsibacter_ubiquis_LSUCC0530.trna32-ArgTCG282966-282892ArgTCG7560.7	100	75	0	0	1	75	1	75	2.55e-40	149	75	100
Candidatus_Fonsibacter_ubiquis_LSUCC0530.trna23-ArgACG968525-968449ArgACG81.2	Candidatus_Fonsibacter_ubiquis_LSUCC0530.trna23-ArgACG968525-968449ArgACG81.2	100	77	0	0	1	77	1	77	1.68e-41	153	77	100
Candidatus_Fonsibacter_ubiquis_LSUCC0530.trna23-ArgACG968525-968449ArgACG81.2	PMP-MAVG-20.trna1-ArgACG103267-103343ArgACG76.5	89.831	59	6	0	6	64	6	64	1.94e-16	69.9	77	68.8315
Candidatus_Fonsibacter_ubiquis_LSUCC0530.trna23-ArgACG968525-968449ArgACG81.2	PMP-MAVG-15.trna1-ArgACG125382-125458ArgACG76.5	89.831	59	6	0	6	64	6	64	1.94e-16	69.9	77	68.8315
H5P1.trna20-ArgTCT774117-774041ArgTCT83.6	H5P1.trna20-ArgTCT774117-774041ArgTCT83.6	100	77	0	0	1	77	1	77	1.68e-41	153	77	100
H5P1.trna20-ArgTCT774117-774041ArgTCT83.6	Methylophilales_HTCC2181.trna32-ArgTCT109605-109529ArgTCT84.5	98.701	77	1	0	1	77	1	77	4.1e-39	145	77	98.701
H5P1.trna20-ArgTCT774117-774041ArgTCT83.6	Methylophilales_bacterium_HTCC2181.trna32-ArgTCT109605-109529ArgTCT84.5	98.701	77	1	0	1	77	1	77	4.1e-39	145	77	98.701
H5P1.trna20-ArgTCT774117-774041ArgTCT83.6	Methylophilales_MBRSH7.trna28-ArgTCT571908-571832ArgTCT80.3	89.61	77	8	0	1	77	1	77	2.1e-22	89.7	77	89.61
H5P1.trna20-ArgTCT774117-774041ArgTCT83.6	KB13.trna21-ArgTCT1195246-1195170ArgTCT80.3	89.61	77	8	0	1	77	1	77	2.1e-22	89.7	77	89.61
H5P1.trna20-ArgTCT774117-774041ArgTCT83.6	PMP-MAVG-24.trna1-ArgTCT1885-1961ArgTCT85.2	90.476	63	6	0	3	65	3	65	7.98e-19	77.8	77	74.0258
H5P1.trna20-ArgTCT774117-774041ArgTCT83.6	Methylopumilus_planktonicus.trna2-ArgTCT77929-78005ArgTCT71.5	87.013	77	10	0	1	77	1	77	1.25e-17	73.8	77	87.013
H5P1.trna20-ArgTCT774117-774041ArgTCT83.6	Candidatus_Fonsibacter_ubiquis_LSUCC0530.trna31-ArgTCT545182-545106ArgTCT85.7	88.71	62	7	0	3	64	3	64	7.68e-16	67.9	77	71.4288
H5P1.trna20-ArgTCT774117-774041ArgTCT83.6	H2P3.trna11-ArgTCT613313-613389ArgTCT89.0	87.097	62	8	0	3	64	3	64	1.87e-13	60	77	70.1301
H5P1.trna20-ArgTCT774117-774041ArgTCT83.6	Pelagibacter_HTCC7211.trna21-ArgTCT1015453-1015377ArgTCT89.0	87.097	62	8	0	3	64	3	64	1.87e-13	60	77	70.1301
H5P1.trna20-ArgTCT774117-774041ArgTCT83.6	Melnitz.trna1-ArgTCT35298-35375ArgTCT7881.5	85.897	78	10	1	1	77	1	78	1.87e-13	60	78	85.897
H5P1.trna20-ArgTCT774117-774041ArgTCT83.6	Melnitz.trna3-ArgACG74645-74721ArgACG72.0	85.507	69	10	0	3	71	3	71	7.4e-13	58	77	76.6232
H5P1.trna20-ArgTCT774117-774041ArgTCT83.6	Methylopumilus_planktonicus.trna29-ArgCCT924787-924712ArgCCT7682.4	87.302	63	7	1	6	68	6	67	1.16e-11	54	76	72.3688
H5P1.trna20-ArgTCT774117-774041ArgTCT83.6	Mosig.trna2-ArgTCT91733-91810ArgTCT7879.1	84.615	78	11	1	1	77	1	78	4.57e-11	52	78	84.615
H5P1.trna20-ArgTCT774117-774041ArgTCT83.6	Methylopumilus_planktonicus.trna23-ArgTCG1078872-1078948ArgTCG83.8	100	23	0	0	3	25	3	25	2.82e-09	46.1	77	29.8701
H5P1.trna20-ArgTCT774117-774041ArgTCT83.6	Methylopumilus_planktonicus.trna22-ArgACG1078772-1078848ArgACG82.9	100	23	0	0	3	25	3	25	2.82e-09	46.1	77	29.8701
H5P1.trna20-ArgTCT774117-774041ArgTCT83.6	Methylophilales_MBRSH7.trna26-ArgTCG944330-944254ArgTCG83.2	100	23	0	0	3	25	3	25	2.82e-09	46.1	77	29.8701
H5P1.trna20-ArgTCT774117-774041ArgTCT83.6	Methylophilales_MBRSH7.trna25-ArgACG944420-944344ArgACG82.9	100	23	0	0	3	25	3	25	2.82e-09	46.1	77	29.8701
H5P1.trna20-ArgTCT774117-774041ArgTCT83.6	KB13.trna38-ArgTCG237069-236993ArgTCG83.2	100	23	0	0	3	25	3	25	2.82e-09	46.1	77	29.8701
H5P1.trna20-ArgTCT774117-774041ArgTCT83.6	KB13.trna37-ArgACG237159-237083ArgACG82.9	100	23	0	0	3	25	3	25	2.82e-09	46.1	77	29.8701
H5P1.trna20-ArgTCT774117-774041ArgTCT83.6	Methylophilales_HTCC2181.trna30-ArgTCG437636-437560ArgTCG83.2	100	23	0	0	3	25	3	25	2.82e-09	46.1	77	29.8701
H5P1.trna20-ArgTCT774117-774041ArgTCT83.6	Methylophilales_HTCC2181.trna29-ArgACG437730-437654ArgACG82.9	100	23	0	0	3	25	3	25	2.82e-09	46.1	77	29.8701
H5P1.trna20-ArgTCT774117-774041ArgTCT83.6	Methylophilales_bacterium_HTCC2181.trna29-ArgACG437730-437654ArgACG82.9	100	23	0	0	3	25	3	25	2.82e-09	46.1	77	29.8701
H5P1.trna20-ArgTCT774117-774041ArgTCT83.6	H5P1.trna18-ArgTCG1110883-1110807ArgTCG81.5	100	23	0	0	3	25	3	25	2.82e-09	46.1	77	29.8701
H5P1.trna20-ArgTCT774117-774041ArgTCT83.6	H5P1.trna17-ArgACG1110989-1110913ArgACG81.2	100	23	0	0	3	25	3	25	2.82e-09	46.1	77	29.8701
H5P1.trna20-ArgTCT774117-774041ArgTCT83.6	Candidatus_Pelagibacter_ubique_HTCC1062.trna11-ArgTCT936095-936171ArgTCT84.6	100	22	0	0	8	29	8	29	1.11e-08	44.1	77	28.5714
H5P1.trna20-ArgTCT774117-774041ArgTCT83.6	PMP-MAVG-17.trna2-ArgTCT7916-7992ArgTCT78.5	91.176	34	3	0	6	39	6	39	1.11e-08	44.1	77	40.2595
H5P1.trna20-ArgTCT774117-774041ArgTCT83.6	KB13.trna10-ArgTCT405266-405333ArgTCT6846.6	84.615	52	8	0	17	68	8	59	1.74e-07	40.1	68	64.7056
H5P1.trna20-ArgTCT774117-774041ArgTCT83.6	KB13.trna9-ArgCCT401086-401161ArgCCT7680.1	85.185	54	7	1	6	59	6	58	2.71e-06	36.2	76	60.5262
H5P1.trna20-ArgTCT774117-774041ArgTCT83.6	Methylophilales_HTCC2181.trna7-ArgCCT604546-604621ArgCCT7676.7	85.185	54	7	1	6	59	6	58	2.71e-06	36.2	76	60.5262
H5P1.trna20-ArgTCT774117-774041ArgTCT83.6	Methylophilales_bacterium_HTCC2181.trna7-ArgCCT604546-604621ArgCCT7676.7	85.185	54	7	1	6	59	6	58	2.71e-06	36.2	76	60.5262
H5P1.trna17-ArgACG1110989-1110913ArgACG81.2	H5P1.trna17-ArgACG1110989-1110913ArgACG81.2	100	77	0	0	1	77	1	77	1.68e-41	153	77	100
H5P1.trna17-ArgACG1110989-1110913ArgACG81.2	H5P1.trna18-ArgTCG1110883-1110807ArgTCG81.5	98.701	77	1	0	1	77	1	77	4.1e-39	145	77	98.701
H5P1.trna17-ArgACG1110989-1110913ArgACG81.2	Methylopumilus_planktonicus.trna22-ArgACG1078772-1078848ArgACG82.9	97.403	77	2	0	1	77	1	77	9.98e-37	137	77	97.403
H5P1.trna17-ArgACG1110989-1110913ArgACG81.2	Methylophilales_MBRSH7.trna25-ArgACG944420-944344ArgACG82.9	97.403	77	2	0	1	77	1	77	9.98e-37	137	77	97.403
H5P1.trna17-ArgACG1110989-1110913ArgACG81.2	KB13.trna37-ArgACG237159-237083ArgACG82.9	97.403	77	2	0	1	77	1	77	9.98e-37	137	77	97.403
H5P1.trna17-ArgACG1110989-1110913ArgACG81.2	Methylophilales_HTCC2181.trna29-ArgACG437730-437654ArgACG82.9	97.403	77	2	0	1	77	1	77	9.98e-37	137	77	97.403
H5P1.trna17-ArgACG1110989-1110913ArgACG81.2	Methylophilales_bacterium_HTCC2181.trna29-ArgACG437730-437654ArgACG82.9	97.403	77	2	0	1	77	1	77	9.98e-37	137	77	97.403
H5P1.trna17-ArgACG1110989-1110913ArgACG81.2	Methylopumilus_planktonicus.trna23-ArgTCG1078872-1078948ArgTCG83.8	95.89	73	3	0	1	73	1	73	5.93e-32	121	77	90.9087
H5P1.trna17-ArgACG1110989-1110913ArgACG81.2	Methylophilales_MBRSH7.trna26-ArgTCG944330-944254ArgTCG83.2	94.805	77	4	0	1	77	1	77	5.93e-32	121	77	94.805
H5P1.trna17-ArgACG1110989-1110913ArgACG81.2	KB13.trna38-ArgTCG237069-236993ArgTCG83.2	94.805	77	4	0	1	77	1	77	5.93e-32	121	77	94.805
H5P1.trna17-ArgACG1110989-1110913ArgACG81.2	Methylophilales_HTCC2181.trna30-ArgTCG437636-437560ArgTCG83.2	94.805	77	4	0	1	77	1	77	5.93e-32	121	77	94.805
H5P1.trna17-ArgACG1110989-1110913ArgACG81.2	H5P1.trna20-ArgTCT774117-774041ArgTCT83.6	100	23	0	0	3	25	3	25	2.82e-09	46.1	77	29.8701
H5P1.trna17-ArgACG1110989-1110913ArgACG81.2	H2P3.trna11-ArgTCT613313-613389ArgTCT89.0	96	25	1	0	1	25	1	25	4.4e-08	42.1	77	31.1688
H5P1.trna17-ArgACG1110989-1110913ArgACG81.2	Pelagibacter_HTCC7211.trna21-ArgTCT1015453-1015377ArgTCT89.0	96	25	1	0	1	25	1	25	4.4e-08	42.1	77	31.1688
H5P1.trna17-ArgACG1110989-1110913ArgACG81.2	Candidatus_Fonsibacter_ubiquis_LSUCC0530.trna31-ArgTCT545182-545106ArgTCT85.7	96	25	1	0	1	25	1	25	4.4e-08	42.1	77	31.1688
H5P1.trna17-ArgACG1110989-1110913ArgACG81.2	PMP-MAVG-24.trna1-ArgTCT1885-1961ArgTCT85.2	96	25	1	0	1	25	1	25	4.4e-08	42.1	77	31.1688
H5P1.trna17-ArgACG1110989-1110913ArgACG81.2	Melnitz.trna3-ArgACG74645-74721ArgACG72.0	95.833	24	1	0	2	25	2	25	1.74e-07	40.1	77	29.87
H5P1.trna17-ArgACG1110989-1110913ArgACG81.2	Methylopumilus_planktonicus.trna2-ArgTCT77929-78005ArgTCT71.5	95.652	23	1	0	3	25	3	25	6.87e-07	38.2	77	28.5714
H5P1.trna17-ArgACG1110989-1110913ArgACG81.2	Methylophilales_MBRSH7.trna28-ArgTCT571908-571832ArgTCT80.3	95.652	23	1	0	3	25	3	25	6.87e-07	38.2	77	28.5714
H5P1.trna17-ArgACG1110989-1110913ArgACG81.2	KB13.trna21-ArgTCT1195246-1195170ArgTCT80.3	95.652	23	1	0	3	25	3	25	6.87e-07	38.2	77	28.5714
H5P1.trna17-ArgACG1110989-1110913ArgACG81.2	Methylophilales_HTCC2181.trna32-ArgTCT109605-109529ArgTCT84.5	95.652	23	1	0	3	25	3	25	6.87e-07	38.2	77	28.5714
H5P1.trna17-ArgACG1110989-1110913ArgACG81.2	Methylophilales_bacterium_HTCC2181.trna32-ArgTCT109605-109529ArgTCT84.5	95.652	23	1	0	3	25	3	25	6.87e-07	38.2	77	28.5714
H5P1.trna17-ArgACG1110989-1110913ArgACG81.2	Candidatus_Pelagibacter_ubique_HTCC1062.trna11-ArgTCT936095-936171ArgTCT84.6	100	18	0	0	8	25	8	25	2.71e-06	36.2	77	23.3766
H5P1.trna18-ArgTCG1110883-1110807ArgTCG81.5	H5P1.trna18-ArgTCG1110883-1110807ArgTCG81.5	100	77	0	0	1	77	1	77	1.68e-41	153	77	100
H5P1.trna18-ArgTCG1110883-1110807ArgTCG81.5	H5P1.trna17-ArgACG1110989-1110913ArgACG81.2	98.701	77	1	0	1	77	1	77	4.1e-39	145	77	98.701
H5P1.trna18-ArgTCG1110883-1110807ArgTCG81.5	Methylopumilus_planktonicus.trna23-ArgTCG1078872-1078948ArgTCG83.8	97.26	73	2	0	1	73	1	73	2.43e-34	129	77	92.2075
H5P1.trna18-ArgTCG1110883-1110807ArgTCG81.5	Methylopumilus_planktonicus.trna22-ArgACG1078772-1078848ArgACG82.9	96.104	77	3	0	1	77	1	77	2.43e-34	129	77	96.104
H5P1.trna18-ArgTCG1110883-1110807ArgTCG81.5	Methylophilales_MBRSH7.trna26-ArgTCG944330-944254ArgTCG83.2	96.104	77	3	0	1	77	1	77	2.43e-34	129	77	96.104
H5P1.trna18-ArgTCG1110883-1110807ArgTCG81.5	Methylophilales_MBRSH7.trna25-ArgACG944420-944344ArgACG82.9	96.104	77	3	0	1	77	1	77	2.43e-34	129	77	96.104
H5P1.trna18-ArgTCG1110883-1110807ArgTCG81.5	KB13.trna38-ArgTCG237069-236993ArgTCG83.2	96.104	77	3	0	1	77	1	77	2.43e-34	129	77	96.104
H5P1.trna18-ArgTCG1110883-1110807ArgTCG81.5	KB13.trna37-ArgACG237159-237083ArgACG82.9	96.104	77	3	0	1	77	1	77	2.43e-34	129	77	96.104
H5P1.trna18-ArgTCG1110883-1110807ArgTCG81.5	Methylophilales_HTCC2181.trna30-ArgTCG437636-437560ArgTCG83.2	96.104	77	3	0	1	77	1	77	2.43e-34	129	77	96.104
H5P1.trna18-ArgTCG1110883-1110807ArgTCG81.5	Methylophilales_HTCC2181.trna29-ArgACG437730-437654ArgACG82.9	96.104	77	3	0	1	77	1	77	2.43e-34	129	77	96.104
H5P1.trna18-ArgTCG1110883-1110807ArgTCG81.5	Methylophilales_bacterium_HTCC2181.trna29-ArgACG437730-437654ArgACG82.9	96.104	77	3	0	1	77	1	77	2.43e-34	129	77	96.104
H5P1.trna18-ArgTCG1110883-1110807ArgTCG81.5	H5P1.trna20-ArgTCT774117-774041ArgTCT83.6	100	23	0	0	3	25	3	25	2.82e-09	46.1	77	29.8701
H5P1.trna18-ArgTCG1110883-1110807ArgTCG81.5	H2P3.trna11-ArgTCT613313-613389ArgTCT89.0	96	25	1	0	1	25	1	25	4.4e-08	42.1	77	31.1688
H5P1.trna18-ArgTCG1110883-1110807ArgTCG81.5	Pelagibacter_HTCC7211.trna21-ArgTCT1015453-1015377ArgTCT89.0	96	25	1	0	1	25	1	25	4.4e-08	42.1	77	31.1688
H5P1.trna18-ArgTCG1110883-1110807ArgTCG81.5	Candidatus_Fonsibacter_ubiquis_LSUCC0530.trna31-ArgTCT545182-545106ArgTCT85.7	96	25	1	0	1	25	1	25	4.4e-08	42.1	77	31.1688
H5P1.trna18-ArgTCG1110883-1110807ArgTCG81.5	PMP-MAVG-24.trna1-ArgTCT1885-1961ArgTCT85.2	96	25	1	0	1	25	1	25	4.4e-08	42.1	77	31.1688
H5P1.trna18-ArgTCG1110883-1110807ArgTCG81.5	Melnitz.trna3-ArgACG74645-74721ArgACG72.0	95.833	24	1	0	2	25	2	25	1.74e-07	40.1	77	29.87
H5P1.trna18-ArgTCG1110883-1110807ArgTCG81.5	Methylopumilus_planktonicus.trna2-ArgTCT77929-78005ArgTCT71.5	95.652	23	1	0	3	25	3	25	6.87e-07	38.2	77	28.5714
H5P1.trna18-ArgTCG1110883-1110807ArgTCG81.5	Methylophilales_MBRSH7.trna28-ArgTCT571908-571832ArgTCT80.3	95.652	23	1	0	3	25	3	25	6.87e-07	38.2	77	28.5714
H5P1.trna18-ArgTCG1110883-1110807ArgTCG81.5	KB13.trna21-ArgTCT1195246-1195170ArgTCT80.3	95.652	23	1	0	3	25	3	25	6.87e-07	38.2	77	28.5714
H5P1.trna18-ArgTCG1110883-1110807ArgTCG81.5	Methylophilales_HTCC2181.trna32-ArgTCT109605-109529ArgTCT84.5	95.652	23	1	0	3	25	3	25	6.87e-07	38.2	77	28.5714
H5P1.trna18-ArgTCG1110883-1110807ArgTCG81.5	Methylophilales_bacterium_HTCC2181.trna32-ArgTCT109605-109529ArgTCT84.5	95.652	23	1	0	3	25	3	25	6.87e-07	38.2	77	28.5714
H5P1.trna18-ArgTCG1110883-1110807ArgTCG81.5	Candidatus_Pelagibacter_ubique_HTCC1062.trna11-ArgTCT936095-936171ArgTCT84.6	100	18	0	0	8	25	8	25	2.71e-06	36.2	77	23.3766
H5P1.trna13-ArgCCT1305154-1305225ArgCCT7244.4	H5P1.trna13-ArgCCT1305154-1305225ArgCCT7244.4	100	72	0	0	1	72	1	72	1.5e-38	143	72	100
H5P1.trna13-ArgCCT1305154-1305225ArgCCT7244.4	H5P1.trna11-ArgCCT1264903-1264978ArgCCT7674.5	100	65	0	0	8	72	12	76	2.25e-34	129	76	85.5263
H5P1.trna13-ArgCCT1305154-1305225ArgCCT7244.4	Methylophilales_HTCC2181.trna7-ArgCCT604546-604621ArgCCT7676.7	96.923	65	2	0	8	72	12	76	1.34e-29	113	76	82.8947
H5P1.trna13-ArgCCT1305154-1305225ArgCCT7244.4	Methylophilales_bacterium_HTCC2181.trna7-ArgCCT604546-604621ArgCCT7676.7	96.923	65	2	0	8	72	12	76	1.34e-29	113	76	82.8947
H5P1.trna13-ArgCCT1305154-1305225ArgCCT7244.4	KB13.trna9-ArgCCT401086-401161ArgCCT7680.1	96.721	61	2	0	8	68	12	72	3.27e-27	105	76	77.6313
H5P1.trna13-ArgCCT1305154-1305225ArgCCT7244.4	KB13.trna10-ArgTCT405266-405333ArgTCT6846.6	94.643	56	3	0	13	68	9	64	7.67e-22	87.7	68	77.9413
H5P1.trna13-ArgCCT1305154-1305225ArgCCT7244.4	Methylophilales_HTCC2181.trna8-ArgCCT607452-607524ArgCCT7346.5	90.323	62	6	0	8	69	12	73	2.92e-18	75.8	73	76.7127
H5P1.trna13-ArgCCT1305154-1305225ArgCCT7244.4	Methylophilales_bacterium_HTCC2181.trna8-ArgCCT607452-607524ArgCCT7346.5	90.323	62	6	0	8	69	12	73	2.92e-18	75.8	73	76.7127
H5P1.trna13-ArgCCT1305154-1305225ArgCCT7244.4	Methylopumilus_planktonicus.trna29-ArgCCT924787-924712ArgCCT7682.4	89.231	65	7	0	8	72	12	76	1.15e-17	73.8	76	76.316
H5P1.trna13-ArgCCT1305154-1305225ArgCCT7244.4	Methylophilales_HTCC2181.trna32-ArgTCT109605-109529ArgTCT84.5	84.444	45	7	0	13	57	18	62	9.93e-06	34.2	77	49.3504
H5P1.trna13-ArgCCT1305154-1305225ArgCCT7244.4	Methylophilales_bacterium_HTCC2181.trna32-ArgTCT109605-109529ArgTCT84.5	84.444	45	7	0	13	57	18	62	9.93e-06	34.2	77	49.3504
H5P1.trna13-ArgCCT1305154-1305225ArgCCT7244.4	H5P1.trna20-ArgTCT774117-774041ArgTCT83.6	84.444	45	7	0	13	57	18	62	9.93e-06	34.2	77	49.3504
H5P1.trna11-ArgCCT1264903-1264978ArgCCT7674.5	H5P1.trna11-ArgCCT1264903-1264978ArgCCT7674.5	100	76	0	0	1	76	1	76	6.54e-41	151	76	100
H5P1.trna11-ArgCCT1264903-1264978ArgCCT7674.5	Methylophilales_HTCC2181.trna7-ArgCCT604546-604621ArgCCT7676.7	97.368	76	2	0	1	76	1	76	3.89e-36	135	76	97.368
H5P1.trna11-ArgCCT1264903-1264978ArgCCT7674.5	Methylophilales_bacterium_HTCC2181.trna7-ArgCCT604546-604621ArgCCT7676.7	97.368	76	2	0	1	76	1	76	3.89e-36	135	76	97.368
H5P1.trna11-ArgCCT1264903-1264978ArgCCT7674.5	H5P1.trna13-ArgCCT1305154-1305225ArgCCT7244.4	100	65	0	0	12	76	8	72	2.4e-34	129	72	90.2778
H5P1.trna11-ArgCCT1264903-1264978ArgCCT7674.5	KB13.trna9-ArgCCT401086-401161ArgCCT7680.1	97.059	68	2	0	5	72	5	72	2.31e-31	119	76	86.8423
H5P1.trna11-ArgCCT1264903-1264978ArgCCT7674.5	Methylophilales_HTCC2181.trna8-ArgCCT607452-607524ArgCCT7346.5	91.781	73	6	0	1	73	1	73	8.47e-25	97.6	73	91.781
H5P1.trna11-ArgCCT1264903-1264978ArgCCT7674.5	Methylophilales_bacterium_HTCC2181.trna8-ArgCCT607452-607524ArgCCT7346.5	91.781	73	6	0	1	73	1	73	8.47e-25	97.6	73	91.781
H5P1.trna11-ArgCCT1264903-1264978ArgCCT7674.5	Methylopumilus_planktonicus.trna29-ArgCCT924787-924712ArgCCT7682.4	90.278	72	7	0	5	76	5	76	8.16e-22	87.7	76	85.5265
H5P1.trna11-ArgCCT1264903-1264978ArgCCT7674.5	KB13.trna10-ArgTCT405266-405333ArgTCT6846.6	94.643	56	3	0	17	72	9	64	8.16e-22	87.7	68	77.9413
Candidatus_Pelagibacter_ubique_HTCC1062.trna28-ArgACG415510-415434ArgACG63.9	H2P3.trna33-ArgACG23387-23311ArgACG63.9	100	77	0	0	1	77	1	77	1.68e-41	153	77	100
Candidatus_Pelagibacter_ubique_HTCC1062.trna28-ArgACG415510-415434ArgACG63.9	Pelagibacter_HTCC7211.trna1-ArgACG148389-148465ArgACG63.9	100	77	0	0	1	77	1	77	1.68e-41	153	77	100
Candidatus_Pelagibacter_ubique_HTCC1062.trna28-ArgACG415510-415434ArgACG63.9	Candidatus_Pelagibacter_ubique_HTCC1062.trna28-ArgACG415510-415434ArgACG63.9	100	77	0	0	1	77	1	77	1.68e-41	153	77	100
Candidatus_Pelagibacter_ubique_HTCC1062.trna11-ArgTCT936095-936171ArgTCT84.6	Candidatus_Pelagibacter_ubique_HTCC1062.trna11-ArgTCT936095-936171ArgTCT84.6	100	77	0	0	1	77	1	77	1.68e-41	153	77	100
Candidatus_Pelagibacter_ubique_HTCC1062.trna11-ArgTCT936095-936171ArgTCT84.6	H2P3.trna11-ArgTCT613313-613389ArgTCT89.0	93.151	73	5	0	1	73	1	73	3.53e-27	105	77	88.312
Candidatus_Pelagibacter_ubique_HTCC1062.trna11-ArgTCT936095-936171ArgTCT84.6	Pelagibacter_HTCC7211.trna21-ArgTCT1015453-1015377ArgTCT89.0	93.151	73	5	0	1	73	1	73	3.53e-27	105	77	88.312
Candidatus_Pelagibacter_ubique_HTCC1062.trna11-ArgTCT936095-936171ArgTCT84.6	Candidatus_Fonsibacter_ubiquis_LSUCC0530.trna31-ArgTCT545182-545106ArgTCT85.7	94.915	59	3	0	1	59	1	59	1.34e-23	93.7	77	72.7271
Candidatus_Pelagibacter_ubique_HTCC1062.trna11-ArgTCT936095-936171ArgTCT84.6	PMP-MAVG-11.trna1-ArgTCT67433-67509ArgTCT71.9	85.714	56	8	0	8	63	8	63	7.13e-10	48.1	77	62.3375
Candidatus_Pelagibacter_ubique_HTCC1062.trna11-ArgTCT936095-936171ArgTCT84.6	PMP-MAVG-24.trna1-ArgTCT1885-1961ArgTCT85.2	96.296	27	1	0	1	27	1	27	2.82e-09	46.1	77	33.7661
Candidatus_Pelagibacter_ubique_HTCC1062.trna11-ArgTCT936095-936171ArgTCT84.6	H5P1.trna20-ArgTCT774117-774041ArgTCT83.6	100	22	0	0	8	29	8	29	1.11e-08	44.1	77	28.5714
Candidatus_Pelagibacter_ubique_HTCC1062.trna11-ArgTCT936095-936171ArgTCT84.6	Methylopumilus_planktonicus.trna23-ArgTCG1078872-1078948ArgTCG83.8	100	18	0	0	8	25	8	25	2.71e-06	36.2	77	23.3766
Candidatus_Pelagibacter_ubique_HTCC1062.trna11-ArgTCT936095-936171ArgTCT84.6	Methylopumilus_planktonicus.trna22-ArgACG1078772-1078848ArgACG82.9	100	18	0	0	8	25	8	25	2.71e-06	36.2	77	23.3766
Candidatus_Pelagibacter_ubique_HTCC1062.trna11-ArgTCT936095-936171ArgTCT84.6	Methylophilales_MBRSH7.trna26-ArgTCG944330-944254ArgTCG83.2	100	18	0	0	8	25	8	25	2.71e-06	36.2	77	23.3766
Candidatus_Pelagibacter_ubique_HTCC1062.trna11-ArgTCT936095-936171ArgTCT84.6	Methylophilales_MBRSH7.trna25-ArgACG944420-944344ArgACG82.9	100	18	0	0	8	25	8	25	2.71e-06	36.2	77	23.3766
Candidatus_Pelagibacter_ubique_HTCC1062.trna11-ArgTCT936095-936171ArgTCT84.6	KB13.trna38-ArgTCG237069-236993ArgTCG83.2	100	18	0	0	8	25	8	25	2.71e-06	36.2	77	23.3766
Candidatus_Pelagibacter_ubique_HTCC1062.trna11-ArgTCT936095-936171ArgTCT84.6	KB13.trna37-ArgACG237159-237083ArgACG82.9	100	18	0	0	8	25	8	25	2.71e-06	36.2	77	23.3766
Candidatus_Pelagibacter_ubique_HTCC1062.trna11-ArgTCT936095-936171ArgTCT84.6	Methylophilales_HTCC2181.trna30-ArgTCG437636-437560ArgTCG83.2	100	18	0	0	8	25	8	25	2.71e-06	36.2	77	23.3766
Candidatus_Pelagibacter_ubique_HTCC1062.trna11-ArgTCT936095-936171ArgTCT84.6	Methylophilales_HTCC2181.trna29-ArgACG437730-437654ArgACG82.9	100	18	0	0	8	25	8	25	2.71e-06	36.2	77	23.3766
Candidatus_Pelagibacter_ubique_HTCC1062.trna11-ArgTCT936095-936171ArgTCT84.6	Methylophilales_HTCC2181.trna32-ArgTCT109605-109529ArgTCT84.5	95.455	22	1	0	8	29	8	29	2.71e-06	36.2	77	27.2729
Candidatus_Pelagibacter_ubique_HTCC1062.trna11-ArgTCT936095-936171ArgTCT84.6	Methylophilales_bacterium_HTCC2181.trna29-ArgACG437730-437654ArgACG82.9	100	18	0	0	8	25	8	25	2.71e-06	36.2	77	23.3766
Candidatus_Pelagibacter_ubique_HTCC1062.trna11-ArgTCT936095-936171ArgTCT84.6	Methylophilales_bacterium_HTCC2181.trna32-ArgTCT109605-109529ArgTCT84.5	95.455	22	1	0	8	29	8	29	2.71e-06	36.2	77	27.2729
Candidatus_Pelagibacter_ubique_HTCC1062.trna11-ArgTCT936095-936171ArgTCT84.6	H5P1.trna18-ArgTCG1110883-1110807ArgTCG81.5	100	18	0	0	8	25	8	25	2.71e-06	36.2	77	23.3766
Candidatus_Pelagibacter_ubique_HTCC1062.trna11-ArgTCT936095-936171ArgTCT84.6	H5P1.trna17-ArgACG1110989-1110913ArgACG81.2	100	18	0	0	8	25	8	25	2.71e-06	36.2	77	23.3766
Candidatus_Pelagibacter_ubique_HTCC1062.trna7-ArgTCG594400-594476ArgTCG76.5	Candidatus_Pelagibacter_ubique_HTCC1062.trna7-ArgTCG594400-594476ArgTCG76.5	100	77	0	0	1	77	1	77	1.68e-41	153	77	100
Candidatus_Pelagibacter_ubique_HTCC1062.trna7-ArgTCG594400-594476ArgTCG76.5	H2P3.trna7-ArgTCG238255-238331ArgTCG75.8	100	73	0	0	1	73	1	73	4.1e-39	145	77	94.8052
Candidatus_Pelagibacter_ubique_HTCC1062.trna7-ArgTCG594400-594476ArgTCG76.5	PMP-MAVG-17.trna2-ArgTCT7916-7992ArgTCT78.5	86.207	58	8	0	7	64	7	64	4.57e-11	52	77	64.9351
Candidatus_Pelagibacter_ubique_HTCC1062.trna7-ArgTCG594400-594476ArgTCG76.5	Methylopumilus_planktonicus.trna2-ArgTCT77929-78005ArgTCT71.5	100	20	0	0	7	26	7	26	1.74e-07	40.1	77	25.974
Candidatus_Pelagibacter_ubique_HTCC1062.trna7-ArgTCG594400-594476ArgTCG76.5	Methylophilales_MBRSH7.trna28-ArgTCT571908-571832ArgTCT80.3	100	20	0	0	7	26	7	26	1.74e-07	40.1	77	25.974
Candidatus_Pelagibacter_ubique_HTCC1062.trna7-ArgTCG594400-594476ArgTCG76.5	KB13.trna21-ArgTCT1195246-1195170ArgTCT80.3	100	20	0	0	7	26	7	26	1.74e-07	40.1	77	25.974
Methylophilales_bacterium_HTCC2181.trna32-ArgTCT109605-109529ArgTCT84.5	Methylophilales_HTCC2181.trna32-ArgTCT109605-109529ArgTCT84.5	100	77	0	0	1	77	1	77	1.68e-41	153	77	100
Methylophilales_bacterium_HTCC2181.trna32-ArgTCT109605-109529ArgTCT84.5	Methylophilales_bacterium_HTCC2181.trna32-ArgTCT109605-109529ArgTCT84.5	100	77	0	0	1	77	1	77	1.68e-41	153	77	100
Methylophilales_bacterium_HTCC2181.trna32-ArgTCT109605-109529ArgTCT84.5	H5P1.trna20-ArgTCT774117-774041ArgTCT83.6	98.701	77	1	0	1	77	1	77	4.1e-39	145	77	98.701
Methylophilales_bacterium_HTCC2181.trna32-ArgTCT109605-109529ArgTCT84.5	Methylophilales_MBRSH7.trna28-ArgTCT571908-571832ArgTCT80.3	88.312	77	9	0	1	77	1	77	5.11e-20	81.8	77	88.312
Methylophilales_bacterium_HTCC2181.trna32-ArgTCT109605-109529ArgTCT84.5	KB13.trna21-ArgTCT1195246-1195170ArgTCT80.3	88.312	77	9	0	1	77	1	77	5.11e-20	81.8	77	88.312
Methylophilales_bacterium_HTCC2181.trna32-ArgTCT109605-109529ArgTCT84.5	PMP-MAVG-24.trna1-ArgTCT1885-1961ArgTCT85.2	88.889	63	7	0	3	65	3	65	1.94e-16	69.9	77	72.7274
Methylophilales_bacterium_HTCC2181.trna32-ArgTCT109605-109529ArgTCT84.5	Melnitz.trna1-ArgTCT35298-35375ArgTCT7881.5	87.179	78	9	1	1	77	1	78	7.68e-16	67.9	78	87.179
Methylophilales_bacterium_HTCC2181.trna32-ArgTCT109605-109529ArgTCT84.5	Methylopumilus_planktonicus.trna2-ArgTCT77929-78005ArgTCT71.5	85.714	77	11	0	1	77	1	77	3.04e-15	65.9	77	85.714
Methylophilales_bacterium_HTCC2181.trna32-ArgTCT109605-109529ArgTCT84.5	Candidatus_Fonsibacter_ubiquis_LSUCC0530.trna31-ArgTCT545182-545106ArgTCT85.7	87.097	62	8	0	3	64	3	64	1.87e-13	60	77	70.1301
Methylophilales_bacterium_HTCC2181.trna32-ArgTCT109605-109529ArgTCT84.5	Methylopumilus_planktonicus.trna29-ArgCCT924787-924712ArgCCT7682.4	87.302	63	7	1	6	68	6	67	1.16e-11	54	76	72.3688
Methylophilales_bacterium_HTCC2181.trna32-ArgTCT109605-109529ArgTCT84.5	H2P3.trna11-ArgTCT613313-613389ArgTCT89.0	85.484	62	9	0	3	64	3	64	4.57e-11	52	77	68.8313
Methylophilales_bacterium_HTCC2181.trna32-ArgTCT109605-109529ArgTCT84.5	Pelagibacter_HTCC7211.trna21-ArgTCT1015453-1015377ArgTCT89.0	85.484	62	9	0	3	64	3	64	4.57e-11	52	77	68.8313
Methylophilales_bacterium_HTCC2181.trna32-ArgTCT109605-109529ArgTCT84.5	Melnitz.trna3-ArgACG74645-74721ArgACG72.0	84.058	69	11	0	3	71	3	71	1.8e-10	50.1	77	75.3247
Methylophilales_bacterium_HTCC2181.trna32-ArgTCT109605-109529ArgTCT84.5	Mosig.trna2-ArgTCT91733-91810ArgTCT7879.1	83.333	78	12	1	1	77	1	78	1.11e-08	44.1	78	83.333
Methylophilales_bacterium_HTCC2181.trna32-ArgTCT109605-109529ArgTCT84.5	KB13.trna10-ArgTCT405266-405333ArgTCT6846.6	84.615	52	8	0	17	68	8	59	1.74e-07	40.1	68	64.7056
Methylophilales_bacterium_HTCC2181.trna32-ArgTCT109605-109529ArgTCT84.5	Methylopumilus_planktonicus.trna23-ArgTCG1078872-1078948ArgTCG83.8	95.652	23	1	0	3	25	3	25	6.87e-07	38.2	77	28.5714
Methylophilales_bacterium_HTCC2181.trna32-ArgTCT109605-109529ArgTCT84.5	Methylopumilus_planktonicus.trna22-ArgACG1078772-1078848ArgACG82.9	95.652	23	1	0	3	25	3	25	6.87e-07	38.2	77	28.5714
Methylophilales_bacterium_HTCC2181.trna32-ArgTCT109605-109529ArgTCT84.5	Methylophilales_MBRSH7.trna26-ArgTCG944330-944254ArgTCG83.2	95.652	23	1	0	3	25	3	25	6.87e-07	38.2	77	28.5714
Methylophilales_bacterium_HTCC2181.trna32-ArgTCT109605-109529ArgTCT84.5	Methylophilales_MBRSH7.trna25-ArgACG944420-944344ArgACG82.9	95.652	23	1	0	3	25	3	25	6.87e-07	38.2	77	28.5714
Methylophilales_bacterium_HTCC2181.trna32-ArgTCT109605-109529ArgTCT84.5	KB13.trna38-ArgTCG237069-236993ArgTCG83.2	95.652	23	1	0	3	25	3	25	6.87e-07	38.2	77	28.5714
Methylophilales_bacterium_HTCC2181.trna32-ArgTCT109605-109529ArgTCT84.5	KB13.trna37-ArgACG237159-237083ArgACG82.9	95.652	23	1	0	3	25	3	25	6.87e-07	38.2	77	28.5714
Methylophilales_bacterium_HTCC2181.trna32-ArgTCT109605-109529ArgTCT84.5	Methylophilales_HTCC2181.trna30-ArgTCG437636-437560ArgTCG83.2	95.652	23	1	0	3	25	3	25	6.87e-07	38.2	77	28.5714
Methylophilales_bacterium_HTCC2181.trna32-ArgTCT109605-109529ArgTCT84.5	Methylophilales_HTCC2181.trna29-ArgACG437730-437654ArgACG82.9	95.652	23	1	0	3	25	3	25	6.87e-07	38.2	77	28.5714
Methylophilales_bacterium_HTCC2181.trna32-ArgTCT109605-109529ArgTCT84.5	Methylophilales_bacterium_HTCC2181.trna29-ArgACG437730-437654ArgACG82.9	95.652	23	1	0	3	25	3	25	6.87e-07	38.2	77	28.5714
Methylophilales_bacterium_HTCC2181.trna32-ArgTCT109605-109529ArgTCT84.5	H5P1.trna18-ArgTCG1110883-1110807ArgTCG81.5	95.652	23	1	0	3	25	3	25	6.87e-07	38.2	77	28.5714
Methylophilales_bacterium_HTCC2181.trna32-ArgTCT109605-109529ArgTCT84.5	H5P1.trna17-ArgACG1110989-1110913ArgACG81.2	95.652	23	1	0	3	25	3	25	6.87e-07	38.2	77	28.5714
Methylophilales_bacterium_HTCC2181.trna32-ArgTCT109605-109529ArgTCT84.5	KB13.trna9-ArgCCT401086-401161ArgCCT7680.1	85.185	54	7	1	6	59	6	58	2.71e-06	36.2	76	60.5262
Methylophilales_bacterium_HTCC2181.trna32-ArgTCT109605-109529ArgTCT84.5	Methylophilales_HTCC2181.trna7-ArgCCT604546-604621ArgCCT7676.7	85.185	54	7	1	6	59	6	58	2.71e-06	36.2	76	60.5262
Methylophilales_bacterium_HTCC2181.trna32-ArgTCT109605-109529ArgTCT84.5	Methylophilales_bacterium_HTCC2181.trna7-ArgCCT604546-604621ArgCCT7676.7	85.185	54	7	1	6	59	6	58	2.71e-06	36.2	76	60.5262
Methylophilales_bacterium_HTCC2181.trna32-ArgTCT109605-109529ArgTCT84.5	Candidatus_Pelagibacter_ubique_HTCC1062.trna11-ArgTCT936095-936171ArgTCT84.6	95.455	22	1	0	8	29	8	29	2.71e-06	36.2	77	27.2729
Methylophilales_bacterium_HTCC2181.trna32-ArgTCT109605-109529ArgTCT84.5	PMP-MAVG-17.trna2-ArgTCT7916-7992ArgTCT78.5	88.235	34	4	0	6	39	6	39	2.71e-06	36.2	77	38.9609
Methylophilales_bacterium_HTCC2181.trna29-ArgACG437730-437654ArgACG82.9	Methylopumilus_planktonicus.trna22-ArgACG1078772-1078848ArgACG82.9	100	77	0	0	1	77	1	77	1.68e-41	153	77	100
Methylophilales_bacterium_HTCC2181.trna29-ArgACG437730-437654ArgACG82.9	Methylophilales_MBRSH7.trna25-ArgACG944420-944344ArgACG82.9	100	77	0	0	1	77	1	77	1.68e-41	153	77	100
Methylophilales_bacterium_HTCC2181.trna29-ArgACG437730-437654ArgACG82.9	KB13.trna37-ArgACG237159-237083ArgACG82.9	100	77	0	0	1	77	1	77	1.68e-41	153	77	100
Methylophilales_bacterium_HTCC2181.trna29-ArgACG437730-437654ArgACG82.9	Methylophilales_HTCC2181.trna29-ArgACG437730-437654ArgACG82.9	100	77	0	0	1	77	1	77	1.68e-41	153	77	100
Methylophilales_bacterium_HTCC2181.trna29-ArgACG437730-437654ArgACG82.9	Methylophilales_bacterium_HTCC2181.trna29-ArgACG437730-437654ArgACG82.9	100	77	0	0	1	77	1	77	1.68e-41	153	77	100
Methylophilales_bacterium_HTCC2181.trna29-ArgACG437730-437654ArgACG82.9	Methylopumilus_planktonicus.trna23-ArgTCG1078872-1078948ArgTCG83.8	98.63	73	1	0	1	73	1	73	9.98e-37	137	77	93.5064
Methylophilales_bacterium_HTCC2181.trna29-ArgACG437730-437654ArgACG82.9	Methylophilales_MBRSH7.trna26-ArgTCG944330-944254ArgTCG83.2	97.403	77	2	0	1	77	1	77	9.98e-37	137	77	97.403
Methylophilales_bacterium_HTCC2181.trna29-ArgACG437730-437654ArgACG82.9	KB13.trna38-ArgTCG237069-236993ArgTCG83.2	97.403	77	2	0	1	77	1	77	9.98e-37	137	77	97.403
Methylophilales_bacterium_HTCC2181.trna29-ArgACG437730-437654ArgACG82.9	Methylophilales_HTCC2181.trna30-ArgTCG437636-437560ArgTCG83.2	97.403	77	2	0	1	77	1	77	9.98e-37	137	77	97.403
Methylophilales_bacterium_HTCC2181.trna29-ArgACG437730-437654ArgACG82.9	H5P1.trna17-ArgACG1110989-1110913ArgACG81.2	97.403	77	2	0	1	77	1	77	9.98e-37	137	77	97.403
Methylophilales_bacterium_HTCC2181.trna29-ArgACG437730-437654ArgACG82.9	H5P1.trna18-ArgTCG1110883-1110807ArgTCG81.5	96.104	77	3	0	1	77	1	77	2.43e-34	129	77	96.104
Methylophilales_bacterium_HTCC2181.trna29-ArgACG437730-437654ArgACG82.9	H5P1.trna20-ArgTCT774117-774041ArgTCT83.6	100	23	0	0	3	25	3	25	2.82e-09	46.1	77	29.8701
Methylophilales_bacterium_HTCC2181.trna29-ArgACG437730-437654ArgACG82.9	H2P3.trna11-ArgTCT613313-613389ArgTCT89.0	96	25	1	0	1	25	1	25	4.4e-08	42.1	77	31.1688
Methylophilales_bacterium_HTCC2181.trna29-ArgACG437730-437654ArgACG82.9	Pelagibacter_HTCC7211.trna21-ArgTCT1015453-1015377ArgTCT89.0	96	25	1	0	1	25	1	25	4.4e-08	42.1	77	31.1688
Methylophilales_bacterium_HTCC2181.trna29-ArgACG437730-437654ArgACG82.9	Candidatus_Fonsibacter_ubiquis_LSUCC0530.trna31-ArgTCT545182-545106ArgTCT85.7	96	25	1	0	1	25	1	25	4.4e-08	42.1	77	31.1688
Methylophilales_bacterium_HTCC2181.trna29-ArgACG437730-437654ArgACG82.9	PMP-MAVG-24.trna1-ArgTCT1885-1961ArgTCT85.2	96	25	1	0	1	25	1	25	4.4e-08	42.1	77	31.1688
Methylophilales_bacterium_HTCC2181.trna29-ArgACG437730-437654ArgACG82.9	Melnitz.trna3-ArgACG74645-74721ArgACG72.0	95.833	24	1	0	2	25	2	25	1.74e-07	40.1	77	29.87
Methylophilales_bacterium_HTCC2181.trna29-ArgACG437730-437654ArgACG82.9	Methylopumilus_planktonicus.trna2-ArgTCT77929-78005ArgTCT71.5	95.652	23	1	0	3	25	3	25	6.87e-07	38.2	77	28.5714
Methylophilales_bacterium_HTCC2181.trna29-ArgACG437730-437654ArgACG82.9	Methylophilales_MBRSH7.trna28-ArgTCT571908-571832ArgTCT80.3	95.652	23	1	0	3	25	3	25	6.87e-07	38.2	77	28.5714
Methylophilales_bacterium_HTCC2181.trna29-ArgACG437730-437654ArgACG82.9	KB13.trna21-ArgTCT1195246-1195170ArgTCT80.3	95.652	23	1	0	3	25	3	25	6.87e-07	38.2	77	28.5714
Methylophilales_bacterium_HTCC2181.trna29-ArgACG437730-437654ArgACG82.9	Methylophilales_HTCC2181.trna32-ArgTCT109605-109529ArgTCT84.5	95.652	23	1	0	3	25	3	25	6.87e-07	38.2	77	28.5714
Methylophilales_bacterium_HTCC2181.trna29-ArgACG437730-437654ArgACG82.9	Methylophilales_bacterium_HTCC2181.trna32-ArgTCT109605-109529ArgTCT84.5	95.652	23	1	0	3	25	3	25	6.87e-07	38.2	77	28.5714
Methylophilales_bacterium_HTCC2181.trna29-ArgACG437730-437654ArgACG82.9	Candidatus_Pelagibacter_ubique_HTCC1062.trna11-ArgTCT936095-936171ArgTCT84.6	100	18	0	0	8	25	8	25	2.71e-06	36.2	77	23.3766
Methylophilales_bacterium_HTCC2181.trna7-ArgCCT604546-604621ArgCCT7676.7	Methylophilales_HTCC2181.trna7-ArgCCT604546-604621ArgCCT7676.7	100	76	0	0	1	76	1	76	6.54e-41	151	76	100
Methylophilales_bacterium_HTCC2181.trna7-ArgCCT604546-604621ArgCCT7676.7	Methylophilales_bacterium_HTCC2181.trna7-ArgCCT604546-604621ArgCCT7676.7	100	76	0	0	1	76	1	76	6.54e-41	151	76	100
Methylophilales_bacterium_HTCC2181.trna7-ArgCCT604546-604621ArgCCT7676.7	KB13.trna9-ArgCCT401086-401161ArgCCT7680.1	100	68	0	0	5	72	5	72	3.89e-36	135	76	89.4737
Methylophilales_bacterium_HTCC2181.trna7-ArgCCT604546-604621ArgCCT7676.7	H5P1.trna11-ArgCCT1264903-1264978ArgCCT7674.5	97.368	76	2	0	1	76	1	76	3.89e-36	135	76	97.368
Methylophilales_bacterium_HTCC2181.trna7-ArgCCT604546-604621ArgCCT7676.7	Methylophilales_HTCC2181.trna8-ArgCCT607452-607524ArgCCT7346.5	94.521	73	4	0	1	73	1	73	1.43e-29	113	73	94.521
Methylophilales_bacterium_HTCC2181.trna7-ArgCCT604546-604621ArgCCT7676.7	Methylophilales_bacterium_HTCC2181.trna8-ArgCCT607452-607524ArgCCT7346.5	94.521	73	4	0	1	73	1	73	1.43e-29	113	73	94.521
Methylophilales_bacterium_HTCC2181.trna7-ArgCCT604546-604621ArgCCT7676.7	H5P1.trna13-ArgCCT1305154-1305225ArgCCT7244.4	96.923	65	2	0	12	76	8	72	1.43e-29	113	72	87.4999
Methylophilales_bacterium_HTCC2181.trna7-ArgCCT604546-604621ArgCCT7676.7	KB13.trna10-ArgTCT405266-405333ArgTCT6846.6	95.312	64	3	0	9	72	1	64	1.37e-26	103	68	89.7054
Methylophilales_bacterium_HTCC2181.trna7-ArgCCT604546-604621ArgCCT7676.7	Methylopumilus_planktonicus.trna29-ArgCCT924787-924712ArgCCT7682.4	91.667	72	6	0	5	76	5	76	3.35e-24	95.6	76	86.8424
Methylophilales_bacterium_HTCC2181.trna7-ArgCCT604546-604621ArgCCT7676.7	Methylophilales_HTCC2181.trna32-ArgTCT109605-109529ArgTCT84.5	85.185	54	7	1	6	58	6	59	2.67e-06	36.2	77	59.7401
Methylophilales_bacterium_HTCC2181.trna7-ArgCCT604546-604621ArgCCT7676.7	Methylophilales_bacterium_HTCC2181.trna32-ArgTCT109605-109529ArgTCT84.5	85.185	54	7	1	6	58	6	59	2.67e-06	36.2	77	59.7401
Methylophilales_bacterium_HTCC2181.trna7-ArgCCT604546-604621ArgCCT7676.7	H5P1.trna20-ArgTCT774117-774041ArgTCT83.6	85.185	54	7	1	6	58	6	59	2.67e-06	36.2	77	59.7401
Methylophilales_bacterium_HTCC2181.trna8-ArgCCT607452-607524ArgCCT7346.5	Methylophilales_HTCC2181.trna8-ArgCCT607452-607524ArgCCT7346.5	100	73	0	0	1	73	1	73	3.85e-39	145	73	100
Methylophilales_bacterium_HTCC2181.trna8-ArgCCT607452-607524ArgCCT7346.5	Methylophilales_bacterium_HTCC2181.trna8-ArgCCT607452-607524ArgCCT7346.5	100	73	0	0	1	73	1	73	3.85e-39	145	73	100
Methylophilales_bacterium_HTCC2181.trna8-ArgCCT607452-607524ArgCCT7346.5	Methylophilales_HTCC2181.trna7-ArgCCT604546-604621ArgCCT7676.7	94.521	73	4	0	1	73	1	73	1.36e-29	113	76	90.7899
Methylophilales_bacterium_HTCC2181.trna8-ArgCCT607452-607524ArgCCT7346.5	Methylophilales_bacterium_HTCC2181.trna7-ArgCCT604546-604621ArgCCT7676.7	94.521	73	4	0	1	73	1	73	1.36e-29	113	76	90.7899
Methylophilales_bacterium_HTCC2181.trna8-ArgCCT607452-607524ArgCCT7346.5	KB13.trna9-ArgCCT401086-401161ArgCCT7680.1	96.667	60	2	0	5	64	5	64	1.31e-26	103	76	76.3161
Methylophilales_bacterium_HTCC2181.trna8-ArgCCT607452-607524ArgCCT7346.5	H5P1.trna11-ArgCCT1264903-1264978ArgCCT7674.5	91.781	73	6	0	1	73	1	73	8.09e-25	97.6	76	88.1581
Methylophilales_bacterium_HTCC2181.trna8-ArgCCT607452-607524ArgCCT7346.5	KB13.trna10-ArgTCT405266-405333ArgTCT6846.6	92.188	64	5	0	9	72	1	64	7.79e-22	87.7	68	86.7652
Methylophilales_bacterium_HTCC2181.trna8-ArgCCT607452-607524ArgCCT7346.5	H5P1.trna13-ArgCCT1305154-1305225ArgCCT7244.4	90.323	62	6	0	12	73	8	69	2.97e-18	75.8	72	77.7781
Methylophilales_bacterium_HTCC2181.trna8-ArgCCT607452-607524ArgCCT7346.5	Methylopumilus_planktonicus.trna29-ArgCCT924787-924712ArgCCT7682.4	97.561	41	1	0	5	45	5	45	1.17e-17	73.8	76	52.6316
Pelagibacter_HTCC7211.trna21-ArgTCT1015453-1015377ArgTCT89.0	H2P3.trna11-ArgTCT613313-613389ArgTCT89.0	100	77	0	0	1	77	1	77	1.68e-41	153	77	100
Pelagibacter_HTCC7211.trna21-ArgTCT1015453-1015377ArgTCT89.0	Pelagibacter_HTCC7211.trna21-ArgTCT1015453-1015377ArgTCT89.0	100	77	0	0	1	77	1	77	1.68e-41	153	77	100
Pelagibacter_HTCC7211.trna21-ArgTCT1015453-1015377ArgTCT89.0	Candidatus_Fonsibacter_ubiquis_LSUCC0530.trna31-ArgTCT545182-545106ArgTCT85.7	96.104	77	3	0	1	77	1	77	2.43e-34	129	77	96.104
Pelagibacter_HTCC7211.trna21-ArgTCT1015453-1015377ArgTCT89.0	Candidatus_Pelagibacter_ubique_HTCC1062.trna11-ArgTCT936095-936171ArgTCT84.6	93.151	73	5	0	1	73	1	73	3.53e-27	105	77	88.312
Pelagibacter_HTCC7211.trna21-ArgTCT1015453-1015377ArgTCT89.0	H5P1.trna20-ArgTCT774117-774041ArgTCT83.6	87.097	62	8	0	3	64	3	64	1.87e-13	60	77	70.1301
Pelagibacter_HTCC7211.trna21-ArgTCT1015453-1015377ArgTCT89.0	PMP-MAVG-24.trna1-ArgTCT1885-1961ArgTCT85.2	84.416	77	12	0	1	77	1	77	7.4e-13	58	77	84.416
Pelagibacter_HTCC7211.trna21-ArgTCT1015453-1015377ArgTCT89.0	Methylophilales_HTCC2181.trna32-ArgTCT109605-109529ArgTCT84.5	85.484	62	9	0	3	64	3	64	4.57e-11	52	77	68.8313
Pelagibacter_HTCC7211.trna21-ArgTCT1015453-1015377ArgTCT89.0	Methylophilales_bacterium_HTCC2181.trna32-ArgTCT109605-109529ArgTCT84.5	85.484	62	9	0	3	64	3	64	4.57e-11	52	77	68.8313
Pelagibacter_HTCC7211.trna21-ArgTCT1015453-1015377ArgTCT89.0	PMP-MAVG-11.trna1-ArgTCT67433-67509ArgTCT71.9	85.965	57	8	0	8	64	8	64	1.8e-10	50.1	77	63.6364
Pelagibacter_HTCC7211.trna21-ArgTCT1015453-1015377ArgTCT89.0	Methylopumilus_planktonicus.trna23-ArgTCG1078872-1078948ArgTCG83.8	96	25	1	0	1	25	1	25	4.4e-08	42.1	77	31.1688
Pelagibacter_HTCC7211.trna21-ArgTCT1015453-1015377ArgTCT89.0	Methylopumilus_planktonicus.trna22-ArgACG1078772-1078848ArgACG82.9	96	25	1	0	1	25	1	25	4.4e-08	42.1	77	31.1688
Pelagibacter_HTCC7211.trna21-ArgTCT1015453-1015377ArgTCT89.0	Methylophilales_MBRSH7.trna26-ArgTCG944330-944254ArgTCG83.2	96	25	1	0	1	25	1	25	4.4e-08	42.1	77	31.1688
Pelagibacter_HTCC7211.trna21-ArgTCT1015453-1015377ArgTCT89.0	Methylophilales_MBRSH7.trna25-ArgACG944420-944344ArgACG82.9	96	25	1	0	1	25	1	25	4.4e-08	42.1	77	31.1688
Pelagibacter_HTCC7211.trna21-ArgTCT1015453-1015377ArgTCT89.0	KB13.trna38-ArgTCG237069-236993ArgTCG83.2	96	25	1	0	1	25	1	25	4.4e-08	42.1	77	31.1688
Pelagibacter_HTCC7211.trna21-ArgTCT1015453-1015377ArgTCT89.0	KB13.trna37-ArgACG237159-237083ArgACG82.9	96	25	1	0	1	25	1	25	4.4e-08	42.1	77	31.1688
Pelagibacter_HTCC7211.trna21-ArgTCT1015453-1015377ArgTCT89.0	Methylophilales_HTCC2181.trna30-ArgTCG437636-437560ArgTCG83.2	96	25	1	0	1	25	1	25	4.4e-08	42.1	77	31.1688
Pelagibacter_HTCC7211.trna21-ArgTCT1015453-1015377ArgTCT89.0	Methylophilales_HTCC2181.trna29-ArgACG437730-437654ArgACG82.9	96	25	1	0	1	25	1	25	4.4e-08	42.1	77	31.1688
Pelagibacter_HTCC7211.trna21-ArgTCT1015453-1015377ArgTCT89.0	Methylophilales_bacterium_HTCC2181.trna29-ArgACG437730-437654ArgACG82.9	96	25	1	0	1	25	1	25	4.4e-08	42.1	77	31.1688
Pelagibacter_HTCC7211.trna21-ArgTCT1015453-1015377ArgTCT89.0	H5P1.trna18-ArgTCG1110883-1110807ArgTCG81.5	96	25	1	0	1	25	1	25	4.4e-08	42.1	77	31.1688
Pelagibacter_HTCC7211.trna21-ArgTCT1015453-1015377ArgTCT89.0	H5P1.trna17-ArgACG1110989-1110913ArgACG81.2	96	25	1	0	1	25	1	25	4.4e-08	42.1	77	31.1688
Pelagibacter_HTCC7211.trna1-ArgACG148389-148465ArgACG63.9	H2P3.trna33-ArgACG23387-23311ArgACG63.9	100	77	0	0	1	77	1	77	1.68e-41	153	77	100
Pelagibacter_HTCC7211.trna1-ArgACG148389-148465ArgACG63.9	Pelagibacter_HTCC7211.trna1-ArgACG148389-148465ArgACG63.9	100	77	0	0	1	77	1	77	1.68e-41	153	77	100
Pelagibacter_HTCC7211.trna1-ArgACG148389-148465ArgACG63.9	Candidatus_Pelagibacter_ubique_HTCC1062.trna28-ArgACG415510-415434ArgACG63.9	100	77	0	0	1	77	1	77	1.68e-41	153	77	100
Methylophilales_HTCC2181.trna32-ArgTCT109605-109529ArgTCT84.5	Methylophilales_HTCC2181.trna32-ArgTCT109605-109529ArgTCT84.5	100	77	0	0	1	77	1	77	1.68e-41	153	77	100
Methylophilales_HTCC2181.trna32-ArgTCT109605-109529ArgTCT84.5	Methylophilales_bacterium_HTCC2181.trna32-ArgTCT109605-109529ArgTCT84.5	100	77	0	0	1	77	1	77	1.68e-41	153	77	100
Methylophilales_HTCC2181.trna32-ArgTCT109605-109529ArgTCT84.5	H5P1.trna20-ArgTCT774117-774041ArgTCT83.6	98.701	77	1	0	1	77	1	77	4.1e-39	145	77	98.701
Methylophilales_HTCC2181.trna32-ArgTCT109605-109529ArgTCT84.5	Methylophilales_MBRSH7.trna28-ArgTCT571908-571832ArgTCT80.3	88.312	77	9	0	1	77	1	77	5.11e-20	81.8	77	88.312
Methylophilales_HTCC2181.trna32-ArgTCT109605-109529ArgTCT84.5	KB13.trna21-ArgTCT1195246-1195170ArgTCT80.3	88.312	77	9	0	1	77	1	77	5.11e-20	81.8	77	88.312
Methylophilales_HTCC2181.trna32-ArgTCT109605-109529ArgTCT84.5	PMP-MAVG-24.trna1-ArgTCT1885-1961ArgTCT85.2	88.889	63	7	0	3	65	3	65	1.94e-16	69.9	77	72.7274
Methylophilales_HTCC2181.trna32-ArgTCT109605-109529ArgTCT84.5	Melnitz.trna1-ArgTCT35298-35375ArgTCT7881.5	87.179	78	9	1	1	77	1	78	7.68e-16	67.9	78	87.179
Methylophilales_HTCC2181.trna32-ArgTCT109605-109529ArgTCT84.5	Methylopumilus_planktonicus.trna2-ArgTCT77929-78005ArgTCT71.5	85.714	77	11	0	1	77	1	77	3.04e-15	65.9	77	85.714
Methylophilales_HTCC2181.trna32-ArgTCT109605-109529ArgTCT84.5	Candidatus_Fonsibacter_ubiquis_LSUCC0530.trna31-ArgTCT545182-545106ArgTCT85.7	87.097	62	8	0	3	64	3	64	1.87e-13	60	77	70.1301
Methylophilales_HTCC2181.trna32-ArgTCT109605-109529ArgTCT84.5	Methylopumilus_planktonicus.trna29-ArgCCT924787-924712ArgCCT7682.4	87.302	63	7	1	6	68	6	67	1.16e-11	54	76	72.3688
Methylophilales_HTCC2181.trna32-ArgTCT109605-109529ArgTCT84.5	H2P3.trna11-ArgTCT613313-613389ArgTCT89.0	85.484	62	9	0	3	64	3	64	4.57e-11	52	77	68.8313
Methylophilales_HTCC2181.trna32-ArgTCT109605-109529ArgTCT84.5	Pelagibacter_HTCC7211.trna21-ArgTCT1015453-1015377ArgTCT89.0	85.484	62	9	0	3	64	3	64	4.57e-11	52	77	68.8313
Methylophilales_HTCC2181.trna32-ArgTCT109605-109529ArgTCT84.5	Melnitz.trna3-ArgACG74645-74721ArgACG72.0	84.058	69	11	0	3	71	3	71	1.8e-10	50.1	77	75.3247
Methylophilales_HTCC2181.trna32-ArgTCT109605-109529ArgTCT84.5	Mosig.trna2-ArgTCT91733-91810ArgTCT7879.1	83.333	78	12	1	1	77	1	78	1.11e-08	44.1	78	83.333
Methylophilales_HTCC2181.trna32-ArgTCT109605-109529ArgTCT84.5	KB13.trna10-ArgTCT405266-405333ArgTCT6846.6	84.615	52	8	0	17	68	8	59	1.74e-07	40.1	68	64.7056
Methylophilales_HTCC2181.trna32-ArgTCT109605-109529ArgTCT84.5	Methylopumilus_planktonicus.trna23-ArgTCG1078872-1078948ArgTCG83.8	95.652	23	1	0	3	25	3	25	6.87e-07	38.2	77	28.5714
Methylophilales_HTCC2181.trna32-ArgTCT109605-109529ArgTCT84.5	Methylopumilus_planktonicus.trna22-ArgACG1078772-1078848ArgACG82.9	95.652	23	1	0	3	25	3	25	6.87e-07	38.2	77	28.5714
Methylophilales_HTCC2181.trna32-ArgTCT109605-109529ArgTCT84.5	Methylophilales_MBRSH7.trna26-ArgTCG944330-944254ArgTCG83.2	95.652	23	1	0	3	25	3	25	6.87e-07	38.2	77	28.5714
Methylophilales_HTCC2181.trna32-ArgTCT109605-109529ArgTCT84.5	Methylophilales_MBRSH7.trna25-ArgACG944420-944344ArgACG82.9	95.652	23	1	0	3	25	3	25	6.87e-07	38.2	77	28.5714
Methylophilales_HTCC2181.trna32-ArgTCT109605-109529ArgTCT84.5	KB13.trna38-ArgTCG237069-236993ArgTCG83.2	95.652	23	1	0	3	25	3	25	6.87e-07	38.2	77	28.5714
Methylophilales_HTCC2181.trna32-ArgTCT109605-109529ArgTCT84.5	KB13.trna37-ArgACG237159-237083ArgACG82.9	95.652	23	1	0	3	25	3	25	6.87e-07	38.2	77	28.5714
Methylophilales_HTCC2181.trna32-ArgTCT109605-109529ArgTCT84.5	Methylophilales_HTCC2181.trna30-ArgTCG437636-437560ArgTCG83.2	95.652	23	1	0	3	25	3	25	6.87e-07	38.2	77	28.5714
Methylophilales_HTCC2181.trna32-ArgTCT109605-109529ArgTCT84.5	Methylophilales_HTCC2181.trna29-ArgACG437730-437654ArgACG82.9	95.652	23	1	0	3	25	3	25	6.87e-07	38.2	77	28.5714
Methylophilales_HTCC2181.trna32-ArgTCT109605-109529ArgTCT84.5	Methylophilales_bacterium_HTCC2181.trna29-ArgACG437730-437654ArgACG82.9	95.652	23	1	0	3	25	3	25	6.87e-07	38.2	77	28.5714
Methylophilales_HTCC2181.trna32-ArgTCT109605-109529ArgTCT84.5	H5P1.trna18-ArgTCG1110883-1110807ArgTCG81.5	95.652	23	1	0	3	25	3	25	6.87e-07	38.2	77	28.5714
Methylophilales_HTCC2181.trna32-ArgTCT109605-109529ArgTCT84.5	H5P1.trna17-ArgACG1110989-1110913ArgACG81.2	95.652	23	1	0	3	25	3	25	6.87e-07	38.2	77	28.5714
Methylophilales_HTCC2181.trna32-ArgTCT109605-109529ArgTCT84.5	KB13.trna9-ArgCCT401086-401161ArgCCT7680.1	85.185	54	7	1	6	59	6	58	2.71e-06	36.2	76	60.5262
Methylophilales_HTCC2181.trna32-ArgTCT109605-109529ArgTCT84.5	Methylophilales_HTCC2181.trna7-ArgCCT604546-604621ArgCCT7676.7	85.185	54	7	1	6	59	6	58	2.71e-06	36.2	76	60.5262
Methylophilales_HTCC2181.trna32-ArgTCT109605-109529ArgTCT84.5	Methylophilales_bacterium_HTCC2181.trna7-ArgCCT604546-604621ArgCCT7676.7	85.185	54	7	1	6	59	6	58	2.71e-06	36.2	76	60.5262
Methylophilales_HTCC2181.trna32-ArgTCT109605-109529ArgTCT84.5	Candidatus_Pelagibacter_ubique_HTCC1062.trna11-ArgTCT936095-936171ArgTCT84.6	95.455	22	1	0	8	29	8	29	2.71e-06	36.2	77	27.2729
Methylophilales_HTCC2181.trna32-ArgTCT109605-109529ArgTCT84.5	PMP-MAVG-17.trna2-ArgTCT7916-7992ArgTCT78.5	88.235	34	4	0	6	39	6	39	2.71e-06	36.2	77	38.9609
Methylophilales_HTCC2181.trna29-ArgACG437730-437654ArgACG82.9	Methylopumilus_planktonicus.trna22-ArgACG1078772-1078848ArgACG82.9	100	77	0	0	1	77	1	77	1.68e-41	153	77	100
Methylophilales_HTCC2181.trna29-ArgACG437730-437654ArgACG82.9	Methylophilales_MBRSH7.trna25-ArgACG944420-944344ArgACG82.9	100	77	0	0	1	77	1	77	1.68e-41	153	77	100
Methylophilales_HTCC2181.trna29-ArgACG437730-437654ArgACG82.9	KB13.trna37-ArgACG237159-237083ArgACG82.9	100	77	0	0	1	77	1	77	1.68e-41	153	77	100
Methylophilales_HTCC2181.trna29-ArgACG437730-437654ArgACG82.9	Methylophilales_HTCC2181.trna29-ArgACG437730-437654ArgACG82.9	100	77	0	0	1	77	1	77	1.68e-41	153	77	100
Methylophilales_HTCC2181.trna29-ArgACG437730-437654ArgACG82.9	Methylophilales_bacterium_HTCC2181.trna29-ArgACG437730-437654ArgACG82.9	100	77	0	0	1	77	1	77	1.68e-41	153	77	100
Methylophilales_HTCC2181.trna29-ArgACG437730-437654ArgACG82.9	Methylopumilus_planktonicus.trna23-ArgTCG1078872-1078948ArgTCG83.8	98.63	73	1	0	1	73	1	73	9.98e-37	137	77	93.5064
Methylophilales_HTCC2181.trna29-ArgACG437730-437654ArgACG82.9	Methylophilales_MBRSH7.trna26-ArgTCG944330-944254ArgTCG83.2	97.403	77	2	0	1	77	1	77	9.98e-37	137	77	97.403
Methylophilales_HTCC2181.trna29-ArgACG437730-437654ArgACG82.9	KB13.trna38-ArgTCG237069-236993ArgTCG83.2	97.403	77	2	0	1	77	1	77	9.98e-37	137	77	97.403
Methylophilales_HTCC2181.trna29-ArgACG437730-437654ArgACG82.9	Methylophilales_HTCC2181.trna30-ArgTCG437636-437560ArgTCG83.2	97.403	77	2	0	1	77	1	77	9.98e-37	137	77	97.403
Methylophilales_HTCC2181.trna29-ArgACG437730-437654ArgACG82.9	H5P1.trna17-ArgACG1110989-1110913ArgACG81.2	97.403	77	2	0	1	77	1	77	9.98e-37	137	77	97.403
Methylophilales_HTCC2181.trna29-ArgACG437730-437654ArgACG82.9	H5P1.trna18-ArgTCG1110883-1110807ArgTCG81.5	96.104	77	3	0	1	77	1	77	2.43e-34	129	77	96.104
Methylophilales_HTCC2181.trna29-ArgACG437730-437654ArgACG82.9	H5P1.trna20-ArgTCT774117-774041ArgTCT83.6	100	23	0	0	3	25	3	25	2.82e-09	46.1	77	29.8701
Methylophilales_HTCC2181.trna29-ArgACG437730-437654ArgACG82.9	H2P3.trna11-ArgTCT613313-613389ArgTCT89.0	96	25	1	0	1	25	1	25	4.4e-08	42.1	77	31.1688
Methylophilales_HTCC2181.trna29-ArgACG437730-437654ArgACG82.9	Pelagibacter_HTCC7211.trna21-ArgTCT1015453-1015377ArgTCT89.0	96	25	1	0	1	25	1	25	4.4e-08	42.1	77	31.1688
Methylophilales_HTCC2181.trna29-ArgACG437730-437654ArgACG82.9	Candidatus_Fonsibacter_ubiquis_LSUCC0530.trna31-ArgTCT545182-545106ArgTCT85.7	96	25	1	0	1	25	1	25	4.4e-08	42.1	77	31.1688
Methylophilales_HTCC2181.trna29-ArgACG437730-437654ArgACG82.9	PMP-MAVG-24.trna1-ArgTCT1885-1961ArgTCT85.2	96	25	1	0	1	25	1	25	4.4e-08	42.1	77	31.1688
Methylophilales_HTCC2181.trna29-ArgACG437730-437654ArgACG82.9	Melnitz.trna3-ArgACG74645-74721ArgACG72.0	95.833	24	1	0	2	25	2	25	1.74e-07	40.1	77	29.87
Methylophilales_HTCC2181.trna29-ArgACG437730-437654ArgACG82.9	Methylopumilus_planktonicus.trna2-ArgTCT77929-78005ArgTCT71.5	95.652	23	1	0	3	25	3	25	6.87e-07	38.2	77	28.5714
Methylophilales_HTCC2181.trna29-ArgACG437730-437654ArgACG82.9	Methylophilales_MBRSH7.trna28-ArgTCT571908-571832ArgTCT80.3	95.652	23	1	0	3	25	3	25	6.87e-07	38.2	77	28.5714
Methylophilales_HTCC2181.trna29-ArgACG437730-437654ArgACG82.9	KB13.trna21-ArgTCT1195246-1195170ArgTCT80.3	95.652	23	1	0	3	25	3	25	6.87e-07	38.2	77	28.5714
Methylophilales_HTCC2181.trna29-ArgACG437730-437654ArgACG82.9	Methylophilales_HTCC2181.trna32-ArgTCT109605-109529ArgTCT84.5	95.652	23	1	0	3	25	3	25	6.87e-07	38.2	77	28.5714
Methylophilales_HTCC2181.trna29-ArgACG437730-437654ArgACG82.9	Methylophilales_bacterium_HTCC2181.trna32-ArgTCT109605-109529ArgTCT84.5	95.652	23	1	0	3	25	3	25	6.87e-07	38.2	77	28.5714
Methylophilales_HTCC2181.trna29-ArgACG437730-437654ArgACG82.9	Candidatus_Pelagibacter_ubique_HTCC1062.trna11-ArgTCT936095-936171ArgTCT84.6	100	18	0	0	8	25	8	25	2.71e-06	36.2	77	23.3766
Methylophilales_HTCC2181.trna30-ArgTCG437636-437560ArgTCG83.2	Methylophilales_MBRSH7.trna26-ArgTCG944330-944254ArgTCG83.2	100	77	0	0	1	77	1	77	1.68e-41	153	77	100
Methylophilales_HTCC2181.trna30-ArgTCG437636-437560ArgTCG83.2	KB13.trna38-ArgTCG237069-236993ArgTCG83.2	100	77	0	0	1	77	1	77	1.68e-41	153	77	100
Methylophilales_HTCC2181.trna30-ArgTCG437636-437560ArgTCG83.2	Methylophilales_HTCC2181.trna30-ArgTCG437636-437560ArgTCG83.2	100	77	0	0	1	77	1	77	1.68e-41	153	77	100
Methylophilales_HTCC2181.trna30-ArgTCG437636-437560ArgTCG83.2	Methylopumilus_planktonicus.trna23-ArgTCG1078872-1078948ArgTCG83.8	98.63	73	1	0	1	73	1	73	9.98e-37	137	77	93.5064
Methylophilales_HTCC2181.trna30-ArgTCG437636-437560ArgTCG83.2	Methylopumilus_planktonicus.trna22-ArgACG1078772-1078848ArgACG82.9	97.403	77	2	0	1	77	1	77	9.98e-37	137	77	97.403
Methylophilales_HTCC2181.trna30-ArgTCG437636-437560ArgTCG83.2	Methylophilales_MBRSH7.trna25-ArgACG944420-944344ArgACG82.9	97.403	77	2	0	1	77	1	77	9.98e-37	137	77	97.403
Methylophilales_HTCC2181.trna30-ArgTCG437636-437560ArgTCG83.2	KB13.trna37-ArgACG237159-237083ArgACG82.9	97.403	77	2	0	1	77	1	77	9.98e-37	137	77	97.403
Methylophilales_HTCC2181.trna30-ArgTCG437636-437560ArgTCG83.2	Methylophilales_HTCC2181.trna29-ArgACG437730-437654ArgACG82.9	97.403	77	2	0	1	77	1	77	9.98e-37	137	77	97.403
Methylophilales_HTCC2181.trna30-ArgTCG437636-437560ArgTCG83.2	Methylophilales_bacterium_HTCC2181.trna29-ArgACG437730-437654ArgACG82.9	97.403	77	2	0	1	77	1	77	9.98e-37	137	77	97.403
Methylophilales_HTCC2181.trna30-ArgTCG437636-437560ArgTCG83.2	H5P1.trna18-ArgTCG1110883-1110807ArgTCG81.5	96.104	77	3	0	1	77	1	77	2.43e-34	129	77	96.104
Methylophilales_HTCC2181.trna30-ArgTCG437636-437560ArgTCG83.2	H5P1.trna17-ArgACG1110989-1110913ArgACG81.2	94.805	77	4	0	1	77	1	77	5.93e-32	121	77	94.805
Methylophilales_HTCC2181.trna30-ArgTCG437636-437560ArgTCG83.2	H5P1.trna20-ArgTCT774117-774041ArgTCT83.6	100	23	0	0	3	25	3	25	2.82e-09	46.1	77	29.8701
Methylophilales_HTCC2181.trna30-ArgTCG437636-437560ArgTCG83.2	H2P3.trna11-ArgTCT613313-613389ArgTCT89.0	96	25	1	0	1	25	1	25	4.4e-08	42.1	77	31.1688
Methylophilales_HTCC2181.trna30-ArgTCG437636-437560ArgTCG83.2	Pelagibacter_HTCC7211.trna21-ArgTCT1015453-1015377ArgTCT89.0	96	25	1	0	1	25	1	25	4.4e-08	42.1	77	31.1688
Methylophilales_HTCC2181.trna30-ArgTCG437636-437560ArgTCG83.2	Candidatus_Fonsibacter_ubiquis_LSUCC0530.trna31-ArgTCT545182-545106ArgTCT85.7	96	25	1	0	1	25	1	25	4.4e-08	42.1	77	31.1688
Methylophilales_HTCC2181.trna30-ArgTCG437636-437560ArgTCG83.2	PMP-MAVG-24.trna1-ArgTCT1885-1961ArgTCT85.2	96	25	1	0	1	25	1	25	4.4e-08	42.1	77	31.1688
Methylophilales_HTCC2181.trna30-ArgTCG437636-437560ArgTCG83.2	Melnitz.trna3-ArgACG74645-74721ArgACG72.0	95.833	24	1	0	2	25	2	25	1.74e-07	40.1	77	29.87
Methylophilales_HTCC2181.trna30-ArgTCG437636-437560ArgTCG83.2	Methylopumilus_planktonicus.trna2-ArgTCT77929-78005ArgTCT71.5	95.652	23	1	0	3	25	3	25	6.87e-07	38.2	77	28.5714
Methylophilales_HTCC2181.trna30-ArgTCG437636-437560ArgTCG83.2	Methylophilales_MBRSH7.trna28-ArgTCT571908-571832ArgTCT80.3	95.652	23	1	0	3	25	3	25	6.87e-07	38.2	77	28.5714
Methylophilales_HTCC2181.trna30-ArgTCG437636-437560ArgTCG83.2	KB13.trna21-ArgTCT1195246-1195170ArgTCT80.3	95.652	23	1	0	3	25	3	25	6.87e-07	38.2	77	28.5714
Methylophilales_HTCC2181.trna30-ArgTCG437636-437560ArgTCG83.2	Methylophilales_HTCC2181.trna32-ArgTCT109605-109529ArgTCT84.5	95.652	23	1	0	3	25	3	25	6.87e-07	38.2	77	28.5714
Methylophilales_HTCC2181.trna30-ArgTCG437636-437560ArgTCG83.2	Methylophilales_bacterium_HTCC2181.trna32-ArgTCT109605-109529ArgTCT84.5	95.652	23	1	0	3	25	3	25	6.87e-07	38.2	77	28.5714
Methylophilales_HTCC2181.trna30-ArgTCG437636-437560ArgTCG83.2	Candidatus_Pelagibacter_ubique_HTCC1062.trna11-ArgTCT936095-936171ArgTCT84.6	100	18	0	0	8	25	8	25	2.71e-06	36.2	77	23.3766
Methylophilales_HTCC2181.trna7-ArgCCT604546-604621ArgCCT7676.7	Methylophilales_HTCC2181.trna7-ArgCCT604546-604621ArgCCT7676.7	100	76	0	0	1	76	1	76	6.54e-41	151	76	100
Methylophilales_HTCC2181.trna7-ArgCCT604546-604621ArgCCT7676.7	Methylophilales_bacterium_HTCC2181.trna7-ArgCCT604546-604621ArgCCT7676.7	100	76	0	0	1	76	1	76	6.54e-41	151	76	100
Methylophilales_HTCC2181.trna7-ArgCCT604546-604621ArgCCT7676.7	KB13.trna9-ArgCCT401086-401161ArgCCT7680.1	100	68	0	0	5	72	5	72	3.89e-36	135	76	89.4737
Methylophilales_HTCC2181.trna7-ArgCCT604546-604621ArgCCT7676.7	H5P1.trna11-ArgCCT1264903-1264978ArgCCT7674.5	97.368	76	2	0	1	76	1	76	3.89e-36	135	76	97.368
Methylophilales_HTCC2181.trna7-ArgCCT604546-604621ArgCCT7676.7	Methylophilales_HTCC2181.trna8-ArgCCT607452-607524ArgCCT7346.5	94.521	73	4	0	1	73	1	73	1.43e-29	113	73	94.521
Methylophilales_HTCC2181.trna7-ArgCCT604546-604621ArgCCT7676.7	Methylophilales_bacterium_HTCC2181.trna8-ArgCCT607452-607524ArgCCT7346.5	94.521	73	4	0	1	73	1	73	1.43e-29	113	73	94.521
Methylophilales_HTCC2181.trna7-ArgCCT604546-604621ArgCCT7676.7	H5P1.trna13-ArgCCT1305154-1305225ArgCCT7244.4	96.923	65	2	0	12	76	8	72	1.43e-29	113	72	87.4999
Methylophilales_HTCC2181.trna7-ArgCCT604546-604621ArgCCT7676.7	KB13.trna10-ArgTCT405266-405333ArgTCT6846.6	95.312	64	3	0	9	72	1	64	1.37e-26	103	68	89.7054
Methylophilales_HTCC2181.trna7-ArgCCT604546-604621ArgCCT7676.7	Methylopumilus_planktonicus.trna29-ArgCCT924787-924712ArgCCT7682.4	91.667	72	6	0	5	76	5	76	3.35e-24	95.6	76	86.8424
Methylophilales_HTCC2181.trna7-ArgCCT604546-604621ArgCCT7676.7	Methylophilales_HTCC2181.trna32-ArgTCT109605-109529ArgTCT84.5	85.185	54	7	1	6	58	6	59	2.67e-06	36.2	77	59.7401
Methylophilales_HTCC2181.trna7-ArgCCT604546-604621ArgCCT7676.7	Methylophilales_bacterium_HTCC2181.trna32-ArgTCT109605-109529ArgTCT84.5	85.185	54	7	1	6	58	6	59	2.67e-06	36.2	77	59.7401
Methylophilales_HTCC2181.trna7-ArgCCT604546-604621ArgCCT7676.7	H5P1.trna20-ArgTCT774117-774041ArgTCT83.6	85.185	54	7	1	6	58	6	59	2.67e-06	36.2	77	59.7401
Methylophilales_HTCC2181.trna8-ArgCCT607452-607524ArgCCT7346.5	Methylophilales_HTCC2181.trna8-ArgCCT607452-607524ArgCCT7346.5	100	73	0	0	1	73	1	73	3.85e-39	145	73	100
Methylophilales_HTCC2181.trna8-ArgCCT607452-607524ArgCCT7346.5	Methylophilales_bacterium_HTCC2181.trna8-ArgCCT607452-607524ArgCCT7346.5	100	73	0	0	1	73	1	73	3.85e-39	145	73	100
Methylophilales_HTCC2181.trna8-ArgCCT607452-607524ArgCCT7346.5	Methylophilales_HTCC2181.trna7-ArgCCT604546-604621ArgCCT7676.7	94.521	73	4	0	1	73	1	73	1.36e-29	113	76	90.7899
Methylophilales_HTCC2181.trna8-ArgCCT607452-607524ArgCCT7346.5	Methylophilales_bacterium_HTCC2181.trna7-ArgCCT604546-604621ArgCCT7676.7	94.521	73	4	0	1	73	1	73	1.36e-29	113	76	90.7899
Methylophilales_HTCC2181.trna8-ArgCCT607452-607524ArgCCT7346.5	KB13.trna9-ArgCCT401086-401161ArgCCT7680.1	96.667	60	2	0	5	64	5	64	1.31e-26	103	76	76.3161
Methylophilales_HTCC2181.trna8-ArgCCT607452-607524ArgCCT7346.5	H5P1.trna11-ArgCCT1264903-1264978ArgCCT7674.5	91.781	73	6	0	1	73	1	73	8.09e-25	97.6	76	88.1581
Methylophilales_HTCC2181.trna8-ArgCCT607452-607524ArgCCT7346.5	KB13.trna10-ArgTCT405266-405333ArgTCT6846.6	92.188	64	5	0	9	72	1	64	7.79e-22	87.7	68	86.7652
Methylophilales_HTCC2181.trna8-ArgCCT607452-607524ArgCCT7346.5	H5P1.trna13-ArgCCT1305154-1305225ArgCCT7244.4	90.323	62	6	0	12	73	8	69	2.97e-18	75.8	72	77.7781
Methylophilales_HTCC2181.trna8-ArgCCT607452-607524ArgCCT7346.5	Methylopumilus_planktonicus.trna29-ArgCCT924787-924712ArgCCT7682.4	97.561	41	1	0	5	45	5	45	1.17e-17	73.8	76	52.6316
KB13.trna37-ArgACG237159-237083ArgACG82.9	Methylopumilus_planktonicus.trna22-ArgACG1078772-1078848ArgACG82.9	100	77	0	0	1	77	1	77	1.68e-41	153	77	100
KB13.trna37-ArgACG237159-237083ArgACG82.9	Methylophilales_MBRSH7.trna25-ArgACG944420-944344ArgACG82.9	100	77	0	0	1	77	1	77	1.68e-41	153	77	100
KB13.trna37-ArgACG237159-237083ArgACG82.9	KB13.trna37-ArgACG237159-237083ArgACG82.9	100	77	0	0	1	77	1	77	1.68e-41	153	77	100
KB13.trna37-ArgACG237159-237083ArgACG82.9	Methylophilales_HTCC2181.trna29-ArgACG437730-437654ArgACG82.9	100	77	0	0	1	77	1	77	1.68e-41	153	77	100
KB13.trna37-ArgACG237159-237083ArgACG82.9	Methylophilales_bacterium_HTCC2181.trna29-ArgACG437730-437654ArgACG82.9	100	77	0	0	1	77	1	77	1.68e-41	153	77	100
KB13.trna37-ArgACG237159-237083ArgACG82.9	Methylopumilus_planktonicus.trna23-ArgTCG1078872-1078948ArgTCG83.8	98.63	73	1	0	1	73	1	73	9.98e-37	137	77	93.5064
KB13.trna37-ArgACG237159-237083ArgACG82.9	Methylophilales_MBRSH7.trna26-ArgTCG944330-944254ArgTCG83.2	97.403	77	2	0	1	77	1	77	9.98e-37	137	77	97.403
KB13.trna37-ArgACG237159-237083ArgACG82.9	KB13.trna38-ArgTCG237069-236993ArgTCG83.2	97.403	77	2	0	1	77	1	77	9.98e-37	137	77	97.403
KB13.trna37-ArgACG237159-237083ArgACG82.9	Methylophilales_HTCC2181.trna30-ArgTCG437636-437560ArgTCG83.2	97.403	77	2	0	1	77	1	77	9.98e-37	137	77	97.403
KB13.trna37-ArgACG237159-237083ArgACG82.9	H5P1.trna17-ArgACG1110989-1110913ArgACG81.2	97.403	77	2	0	1	77	1	77	9.98e-37	137	77	97.403
KB13.trna37-ArgACG237159-237083ArgACG82.9	H5P1.trna18-ArgTCG1110883-1110807ArgTCG81.5	96.104	77	3	0	1	77	1	77	2.43e-34	129	77	96.104
KB13.trna37-ArgACG237159-237083ArgACG82.9	H5P1.trna20-ArgTCT774117-774041ArgTCT83.6	100	23	0	0	3	25	3	25	2.82e-09	46.1	77	29.8701
KB13.trna37-ArgACG237159-237083ArgACG82.9	H2P3.trna11-ArgTCT613313-613389ArgTCT89.0	96	25	1	0	1	25	1	25	4.4e-08	42.1	77	31.1688
KB13.trna37-ArgACG237159-237083ArgACG82.9	Pelagibacter_HTCC7211.trna21-ArgTCT1015453-1015377ArgTCT89.0	96	25	1	0	1	25	1	25	4.4e-08	42.1	77	31.1688
KB13.trna37-ArgACG237159-237083ArgACG82.9	Candidatus_Fonsibacter_ubiquis_LSUCC0530.trna31-ArgTCT545182-545106ArgTCT85.7	96	25	1	0	1	25	1	25	4.4e-08	42.1	77	31.1688
KB13.trna37-ArgACG237159-237083ArgACG82.9	PMP-MAVG-24.trna1-ArgTCT1885-1961ArgTCT85.2	96	25	1	0	1	25	1	25	4.4e-08	42.1	77	31.1688
KB13.trna37-ArgACG237159-237083ArgACG82.9	Melnitz.trna3-ArgACG74645-74721ArgACG72.0	95.833	24	1	0	2	25	2	25	1.74e-07	40.1	77	29.87
KB13.trna37-ArgACG237159-237083ArgACG82.9	Methylopumilus_planktonicus.trna2-ArgTCT77929-78005ArgTCT71.5	95.652	23	1	0	3	25	3	25	6.87e-07	38.2	77	28.5714
KB13.trna37-ArgACG237159-237083ArgACG82.9	Methylophilales_MBRSH7.trna28-ArgTCT571908-571832ArgTCT80.3	95.652	23	1	0	3	25	3	25	6.87e-07	38.2	77	28.5714
KB13.trna37-ArgACG237159-237083ArgACG82.9	KB13.trna21-ArgTCT1195246-1195170ArgTCT80.3	95.652	23	1	0	3	25	3	25	6.87e-07	38.2	77	28.5714
KB13.trna37-ArgACG237159-237083ArgACG82.9	Methylophilales_HTCC2181.trna32-ArgTCT109605-109529ArgTCT84.5	95.652	23	1	0	3	25	3	25	6.87e-07	38.2	77	28.5714
KB13.trna37-ArgACG237159-237083ArgACG82.9	Methylophilales_bacterium_HTCC2181.trna32-ArgTCT109605-109529ArgTCT84.5	95.652	23	1	0	3	25	3	25	6.87e-07	38.2	77	28.5714
KB13.trna37-ArgACG237159-237083ArgACG82.9	Candidatus_Pelagibacter_ubique_HTCC1062.trna11-ArgTCT936095-936171ArgTCT84.6	100	18	0	0	8	25	8	25	2.71e-06	36.2	77	23.3766
KB13.trna38-ArgTCG237069-236993ArgTCG83.2	Methylophilales_MBRSH7.trna26-ArgTCG944330-944254ArgTCG83.2	100	77	0	0	1	77	1	77	1.68e-41	153	77	100
KB13.trna38-ArgTCG237069-236993ArgTCG83.2	KB13.trna38-ArgTCG237069-236993ArgTCG83.2	100	77	0	0	1	77	1	77	1.68e-41	153	77	100
KB13.trna38-ArgTCG237069-236993ArgTCG83.2	Methylophilales_HTCC2181.trna30-ArgTCG437636-437560ArgTCG83.2	100	77	0	0	1	77	1	77	1.68e-41	153	77	100
KB13.trna38-ArgTCG237069-236993ArgTCG83.2	Methylopumilus_planktonicus.trna23-ArgTCG1078872-1078948ArgTCG83.8	98.63	73	1	0	1	73	1	73	9.98e-37	137	77	93.5064
KB13.trna38-ArgTCG237069-236993ArgTCG83.2	Methylopumilus_planktonicus.trna22-ArgACG1078772-1078848ArgACG82.9	97.403	77	2	0	1	77	1	77	9.98e-37	137	77	97.403
KB13.trna38-ArgTCG237069-236993ArgTCG83.2	Methylophilales_MBRSH7.trna25-ArgACG944420-944344ArgACG82.9	97.403	77	2	0	1	77	1	77	9.98e-37	137	77	97.403
KB13.trna38-ArgTCG237069-236993ArgTCG83.2	KB13.trna37-ArgACG237159-237083ArgACG82.9	97.403	77	2	0	1	77	1	77	9.98e-37	137	77	97.403
KB13.trna38-ArgTCG237069-236993ArgTCG83.2	Methylophilales_HTCC2181.trna29-ArgACG437730-437654ArgACG82.9	97.403	77	2	0	1	77	1	77	9.98e-37	137	77	97.403
KB13.trna38-ArgTCG237069-236993ArgTCG83.2	Methylophilales_bacterium_HTCC2181.trna29-ArgACG437730-437654ArgACG82.9	97.403	77	2	0	1	77	1	77	9.98e-37	137	77	97.403
KB13.trna38-ArgTCG237069-236993ArgTCG83.2	H5P1.trna18-ArgTCG1110883-1110807ArgTCG81.5	96.104	77	3	0	1	77	1	77	2.43e-34	129	77	96.104
KB13.trna38-ArgTCG237069-236993ArgTCG83.2	H5P1.trna17-ArgACG1110989-1110913ArgACG81.2	94.805	77	4	0	1	77	1	77	5.93e-32	121	77	94.805
KB13.trna38-ArgTCG237069-236993ArgTCG83.2	H5P1.trna20-ArgTCT774117-774041ArgTCT83.6	100	23	0	0	3	25	3	25	2.82e-09	46.1	77	29.8701
KB13.trna38-ArgTCG237069-236993ArgTCG83.2	H2P3.trna11-ArgTCT613313-613389ArgTCT89.0	96	25	1	0	1	25	1	25	4.4e-08	42.1	77	31.1688
KB13.trna38-ArgTCG237069-236993ArgTCG83.2	Pelagibacter_HTCC7211.trna21-ArgTCT1015453-1015377ArgTCT89.0	96	25	1	0	1	25	1	25	4.4e-08	42.1	77	31.1688
KB13.trna38-ArgTCG237069-236993ArgTCG83.2	Candidatus_Fonsibacter_ubiquis_LSUCC0530.trna31-ArgTCT545182-545106ArgTCT85.7	96	25	1	0	1	25	1	25	4.4e-08	42.1	77	31.1688
KB13.trna38-ArgTCG237069-236993ArgTCG83.2	PMP-MAVG-24.trna1-ArgTCT1885-1961ArgTCT85.2	96	25	1	0	1	25	1	25	4.4e-08	42.1	77	31.1688
KB13.trna38-ArgTCG237069-236993ArgTCG83.2	Melnitz.trna3-ArgACG74645-74721ArgACG72.0	95.833	24	1	0	2	25	2	25	1.74e-07	40.1	77	29.87
KB13.trna38-ArgTCG237069-236993ArgTCG83.2	Methylopumilus_planktonicus.trna2-ArgTCT77929-78005ArgTCT71.5	95.652	23	1	0	3	25	3	25	6.87e-07	38.2	77	28.5714
KB13.trna38-ArgTCG237069-236993ArgTCG83.2	Methylophilales_MBRSH7.trna28-ArgTCT571908-571832ArgTCT80.3	95.652	23	1	0	3	25	3	25	6.87e-07	38.2	77	28.5714
KB13.trna38-ArgTCG237069-236993ArgTCG83.2	KB13.trna21-ArgTCT1195246-1195170ArgTCT80.3	95.652	23	1	0	3	25	3	25	6.87e-07	38.2	77	28.5714
KB13.trna38-ArgTCG237069-236993ArgTCG83.2	Methylophilales_HTCC2181.trna32-ArgTCT109605-109529ArgTCT84.5	95.652	23	1	0	3	25	3	25	6.87e-07	38.2	77	28.5714
KB13.trna38-ArgTCG237069-236993ArgTCG83.2	Methylophilales_bacterium_HTCC2181.trna32-ArgTCT109605-109529ArgTCT84.5	95.652	23	1	0	3	25	3	25	6.87e-07	38.2	77	28.5714
KB13.trna38-ArgTCG237069-236993ArgTCG83.2	Candidatus_Pelagibacter_ubique_HTCC1062.trna11-ArgTCT936095-936171ArgTCT84.6	100	18	0	0	8	25	8	25	2.71e-06	36.2	77	23.3766
KB13.trna21-ArgTCT1195246-1195170ArgTCT80.3	Methylophilales_MBRSH7.trna28-ArgTCT571908-571832ArgTCT80.3	100	77	0	0	1	77	1	77	1.68e-41	153	77	100
KB13.trna21-ArgTCT1195246-1195170ArgTCT80.3	KB13.trna21-ArgTCT1195246-1195170ArgTCT80.3	100	77	0	0	1	77	1	77	1.68e-41	153	77	100
KB13.trna21-ArgTCT1195246-1195170ArgTCT80.3	Methylopumilus_planktonicus.trna2-ArgTCT77929-78005ArgTCT71.5	89.61	77	8	0	1	77	1	77	2.1e-22	89.7	77	89.61
KB13.trna21-ArgTCT1195246-1195170ArgTCT80.3	H5P1.trna20-ArgTCT774117-774041ArgTCT83.6	89.61	77	8	0	1	77	1	77	2.1e-22	89.7	77	89.61
KB13.trna21-ArgTCT1195246-1195170ArgTCT80.3	Methylophilales_HTCC2181.trna32-ArgTCT109605-109529ArgTCT84.5	88.312	77	9	0	1	77	1	77	5.11e-20	81.8	77	88.312
KB13.trna21-ArgTCT1195246-1195170ArgTCT80.3	Methylophilales_bacterium_HTCC2181.trna32-ArgTCT109605-109529ArgTCT84.5	88.312	77	9	0	1	77	1	77	5.11e-20	81.8	77	88.312
KB13.trna21-ArgTCT1195246-1195170ArgTCT80.3	PMP-MAVG-24.trna1-ArgTCT1885-1961ArgTCT85.2	87.302	63	8	0	3	65	3	65	4.74e-14	61.9	77	71.4289
KB13.trna21-ArgTCT1195246-1195170ArgTCT80.3	Melnitz.trna1-ArgTCT35298-35375ArgTCT7881.5	84.615	78	11	1	1	77	1	78	4.57e-11	52	78	84.615
KB13.trna21-ArgTCT1195246-1195170ArgTCT80.3	PMP-MAVG-17.trna2-ArgTCT7916-7992ArgTCT78.5	100	22	0	0	6	27	6	27	1.11e-08	44.1	77	28.5714
KB13.trna21-ArgTCT1195246-1195170ArgTCT80.3	Mosig.trna2-ArgTCT91733-91810ArgTCT7879.1	90.476	42	3	1	1	41	1	42	1.11e-08	44.1	78	48.7178
KB13.trna21-ArgTCT1195246-1195170ArgTCT80.3	PMP-MAVG-11.trna1-ArgTCT67433-67509ArgTCT71.9	84.211	57	9	0	8	64	8	64	4.4e-08	42.1	77	62.338
KB13.trna21-ArgTCT1195246-1195170ArgTCT80.3	H2P3.trna7-ArgTCG238255-238331ArgTCG75.8	100	20	0	0	7	26	7	26	1.74e-07	40.1	77	25.974
KB13.trna21-ArgTCT1195246-1195170ArgTCT80.3	Candidatus_Pelagibacter_ubique_HTCC1062.trna7-ArgTCG594400-594476ArgTCG76.5	100	20	0	0	7	26	7	26	1.74e-07	40.1	77	25.974
KB13.trna21-ArgTCT1195246-1195170ArgTCT80.3	Melnitz.trna3-ArgACG74645-74721ArgACG72.0	95.833	24	1	0	3	26	3	26	1.74e-07	40.1	77	29.87
KB13.trna21-ArgTCT1195246-1195170ArgTCT80.3	Methylopumilus_planktonicus.trna23-ArgTCG1078872-1078948ArgTCG83.8	95.652	23	1	0	3	25	3	25	6.87e-07	38.2	77	28.5714
KB13.trna21-ArgTCT1195246-1195170ArgTCT80.3	Methylopumilus_planktonicus.trna22-ArgACG1078772-1078848ArgACG82.9	95.652	23	1	0	3	25	3	25	6.87e-07	38.2	77	28.5714
KB13.trna21-ArgTCT1195246-1195170ArgTCT80.3	Methylophilales_MBRSH7.trna26-ArgTCG944330-944254ArgTCG83.2	95.652	23	1	0	3	25	3	25	6.87e-07	38.2	77	28.5714
KB13.trna21-ArgTCT1195246-1195170ArgTCT80.3	Methylophilales_MBRSH7.trna25-ArgACG944420-944344ArgACG82.9	95.652	23	1	0	3	25	3	25	6.87e-07	38.2	77	28.5714
KB13.trna21-ArgTCT1195246-1195170ArgTCT80.3	KB13.trna38-ArgTCG237069-236993ArgTCG83.2	95.652	23	1	0	3	25	3	25	6.87e-07	38.2	77	28.5714
KB13.trna21-ArgTCT1195246-1195170ArgTCT80.3	KB13.trna37-ArgACG237159-237083ArgACG82.9	95.652	23	1	0	3	25	3	25	6.87e-07	38.2	77	28.5714
KB13.trna21-ArgTCT1195246-1195170ArgTCT80.3	Methylophilales_HTCC2181.trna30-ArgTCG437636-437560ArgTCG83.2	95.652	23	1	0	3	25	3	25	6.87e-07	38.2	77	28.5714
KB13.trna21-ArgTCT1195246-1195170ArgTCT80.3	Methylophilales_HTCC2181.trna29-ArgACG437730-437654ArgACG82.9	95.652	23	1	0	3	25	3	25	6.87e-07	38.2	77	28.5714
KB13.trna21-ArgTCT1195246-1195170ArgTCT80.3	Methylophilales_bacterium_HTCC2181.trna29-ArgACG437730-437654ArgACG82.9	95.652	23	1	0	3	25	3	25	6.87e-07	38.2	77	28.5714
KB13.trna21-ArgTCT1195246-1195170ArgTCT80.3	H5P1.trna18-ArgTCG1110883-1110807ArgTCG81.5	95.652	23	1	0	3	25	3	25	6.87e-07	38.2	77	28.5714
KB13.trna21-ArgTCT1195246-1195170ArgTCT80.3	H5P1.trna17-ArgACG1110989-1110913ArgACG81.2	95.652	23	1	0	3	25	3	25	6.87e-07	38.2	77	28.5714
KB13.trna21-ArgTCT1195246-1195170ArgTCT80.3	Candidatus_Fonsibacter_ubiquis_LSUCC0530.trna31-ArgTCT545182-545106ArgTCT85.7	82.258	62	11	0	3	64	3	64	2.71e-06	36.2	77	66.2337
KB13.trna9-ArgCCT401086-401161ArgCCT7680.1	KB13.trna9-ArgCCT401086-401161ArgCCT7680.1	100	76	0	0	1	76	1	76	6.54e-41	151	76	100
KB13.trna9-ArgCCT401086-401161ArgCCT7680.1	Methylophilales_HTCC2181.trna7-ArgCCT604546-604621ArgCCT7676.7	100	68	0	0	5	72	5	72	3.89e-36	135	76	89.4737
KB13.trna9-ArgCCT401086-401161ArgCCT7680.1	Methylophilales_bacterium_HTCC2181.trna7-ArgCCT604546-604621ArgCCT7676.7	100	68	0	0	5	72	5	72	3.89e-36	135	76	89.4737
KB13.trna9-ArgCCT401086-401161ArgCCT7680.1	H5P1.trna11-ArgCCT1264903-1264978ArgCCT7674.5	97.059	68	2	0	5	72	5	72	2.31e-31	119	76	86.8423
KB13.trna9-ArgCCT401086-401161ArgCCT7680.1	KB13.trna10-ArgTCT405266-405333ArgTCT6846.6	95.588	68	3	0	9	76	1	68	5.63e-29	111	68	95.588
KB13.trna9-ArgCCT401086-401161ArgCCT7680.1	H5P1.trna13-ArgCCT1305154-1305225ArgCCT7244.4	96.721	61	2	0	12	72	8	68	3.47e-27	105	72	81.9442
KB13.trna9-ArgCCT401086-401161ArgCCT7680.1	Methylophilales_HTCC2181.trna8-ArgCCT607452-607524ArgCCT7346.5	96.667	60	2	0	5	64	5	64	1.37e-26	103	73	79.4523
KB13.trna9-ArgCCT401086-401161ArgCCT7680.1	Methylophilales_bacterium_HTCC2181.trna8-ArgCCT607452-607524ArgCCT7346.5	96.667	60	2	0	5	64	5	64	1.37e-26	103	73	79.4523
KB13.trna9-ArgCCT401086-401161ArgCCT7680.1	Methylopumilus_planktonicus.trna29-ArgCCT924787-924712ArgCCT7682.4	100	48	0	0	1	48	1	48	3.35e-24	95.6	76	63.1579
KB13.trna9-ArgCCT401086-401161ArgCCT7680.1	Methylophilales_HTCC2181.trna32-ArgTCT109605-109529ArgTCT84.5	85.185	54	7	1	6	58	6	59	2.67e-06	36.2	77	59.7401
KB13.trna9-ArgCCT401086-401161ArgCCT7680.1	Methylophilales_bacterium_HTCC2181.trna32-ArgTCT109605-109529ArgTCT84.5	85.185	54	7	1	6	58	6	59	2.67e-06	36.2	77	59.7401
KB13.trna9-ArgCCT401086-401161ArgCCT7680.1	H5P1.trna20-ArgTCT774117-774041ArgTCT83.6	85.185	54	7	1	6	58	6	59	2.67e-06	36.2	77	59.7401
KB13.trna10-ArgTCT405266-405333ArgTCT6846.6	KB13.trna10-ArgTCT405266-405333ArgTCT6846.6	100	68	0	0	1	68	1	68	3.42e-36	135	68	100
KB13.trna10-ArgTCT405266-405333ArgTCT6846.6	KB13.trna9-ArgCCT401086-401161ArgCCT7680.1	95.588	68	3	0	1	68	9	76	4.96e-29	111	76	85.5261
KB13.trna10-ArgTCT405266-405333ArgTCT6846.6	Methylophilales_HTCC2181.trna7-ArgCCT604546-604621ArgCCT7676.7	95.312	64	3	0	1	64	9	72	1.21e-26	103	76	80.2627
KB13.trna10-ArgTCT405266-405333ArgTCT6846.6	Methylophilales_bacterium_HTCC2181.trna7-ArgCCT604546-604621ArgCCT7676.7	95.312	64	3	0	1	64	9	72	1.21e-26	103	76	80.2627
KB13.trna10-ArgTCT405266-405333ArgTCT6846.6	Methylophilales_HTCC2181.trna8-ArgCCT607452-607524ArgCCT7346.5	92.188	64	5	0	1	64	9	72	7.18e-22	87.7	73	80.8224
KB13.trna10-ArgTCT405266-405333ArgTCT6846.6	Methylophilales_bacterium_HTCC2181.trna8-ArgCCT607452-607524ArgCCT7346.5	92.188	64	5	0	1	64	9	72	7.18e-22	87.7	73	80.8224
KB13.trna10-ArgTCT405266-405333ArgTCT6846.6	H5P1.trna11-ArgCCT1264903-1264978ArgCCT7674.5	94.643	56	3	0	9	64	17	72	7.18e-22	87.7	76	69.7369
KB13.trna10-ArgTCT405266-405333ArgTCT6846.6	H5P1.trna13-ArgCCT1305154-1305225ArgCCT7244.4	94.643	56	3	0	9	64	13	68	7.18e-22	87.7	72	73.6112
KB13.trna10-ArgTCT405266-405333ArgTCT6846.6	Methylopumilus_planktonicus.trna29-ArgCCT924787-924712ArgCCT7682.4	89.062	64	7	0	1	64	9	72	4.27e-17	71.9	76	74.9996
KB13.trna10-ArgTCT405266-405333ArgTCT6846.6	Methylophilales_HTCC2181.trna32-ArgTCT109605-109529ArgTCT84.5	84.615	52	8	0	8	59	17	68	1.51e-07	40.1	77	57.1426
KB13.trna10-ArgTCT405266-405333ArgTCT6846.6	Methylophilales_bacterium_HTCC2181.trna32-ArgTCT109605-109529ArgTCT84.5	84.615	52	8	0	8	59	17	68	1.51e-07	40.1	77	57.1426
KB13.trna10-ArgTCT405266-405333ArgTCT6846.6	H5P1.trna20-ArgTCT774117-774041ArgTCT83.6	84.615	52	8	0	8	59	17	68	1.51e-07	40.1	77	57.1426
Methylophilales_MBRSH7.trna28-ArgTCT571908-571832ArgTCT80.3	Methylophilales_MBRSH7.trna28-ArgTCT571908-571832ArgTCT80.3	100	77	0	0	1	77	1	77	1.68e-41	153	77	100
Methylophilales_MBRSH7.trna28-ArgTCT571908-571832ArgTCT80.3	KB13.trna21-ArgTCT1195246-1195170ArgTCT80.3	100	77	0	0	1	77	1	77	1.68e-41	153	77	100
Methylophilales_MBRSH7.trna28-ArgTCT571908-571832ArgTCT80.3	Methylopumilus_planktonicus.trna2-ArgTCT77929-78005ArgTCT71.5	89.61	77	8	0	1	77	1	77	2.1e-22	89.7	77	89.61
Methylophilales_MBRSH7.trna28-ArgTCT571908-571832ArgTCT80.3	H5P1.trna20-ArgTCT774117-774041ArgTCT83.6	89.61	77	8	0	1	77	1	77	2.1e-22	89.7	77	89.61
Methylophilales_MBRSH7.trna28-ArgTCT571908-571832ArgTCT80.3	Methylophilales_HTCC2181.trna32-ArgTCT109605-109529ArgTCT84.5	88.312	77	9	0	1	77	1	77	5.11e-20	81.8	77	88.312
Methylophilales_MBRSH7.trna28-ArgTCT571908-571832ArgTCT80.3	Methylophilales_bacterium_HTCC2181.trna32-ArgTCT109605-109529ArgTCT84.5	88.312	77	9	0	1	77	1	77	5.11e-20	81.8	77	88.312
Methylophilales_MBRSH7.trna28-ArgTCT571908-571832ArgTCT80.3	PMP-MAVG-24.trna1-ArgTCT1885-1961ArgTCT85.2	87.302	63	8	0	3	65	3	65	4.74e-14	61.9	77	71.4289
Methylophilales_MBRSH7.trna28-ArgTCT571908-571832ArgTCT80.3	Melnitz.trna1-ArgTCT35298-35375ArgTCT7881.5	84.615	78	11	1	1	77	1	78	4.57e-11	52	78	84.615
Methylophilales_MBRSH7.trna28-ArgTCT571908-571832ArgTCT80.3	PMP-MAVG-17.trna2-ArgTCT7916-7992ArgTCT78.5	100	22	0	0	6	27	6	27	1.11e-08	44.1	77	28.5714
Methylophilales_MBRSH7.trna28-ArgTCT571908-571832ArgTCT80.3	Mosig.trna2-ArgTCT91733-91810ArgTCT7879.1	90.476	42	3	1	1	41	1	42	1.11e-08	44.1	78	48.7178
Methylophilales_MBRSH7.trna28-ArgTCT571908-571832ArgTCT80.3	PMP-MAVG-11.trna1-ArgTCT67433-67509ArgTCT71.9	84.211	57	9	0	8	64	8	64	4.4e-08	42.1	77	62.338
Methylophilales_MBRSH7.trna28-ArgTCT571908-571832ArgTCT80.3	H2P3.trna7-ArgTCG238255-238331ArgTCG75.8	100	20	0	0	7	26	7	26	1.74e-07	40.1	77	25.974
Methylophilales_MBRSH7.trna28-ArgTCT571908-571832ArgTCT80.3	Candidatus_Pelagibacter_ubique_HTCC1062.trna7-ArgTCG594400-594476ArgTCG76.5	100	20	0	0	7	26	7	26	1.74e-07	40.1	77	25.974
Methylophilales_MBRSH7.trna28-ArgTCT571908-571832ArgTCT80.3	Melnitz.trna3-ArgACG74645-74721ArgACG72.0	95.833	24	1	0	3	26	3	26	1.74e-07	40.1	77	29.87
Methylophilales_MBRSH7.trna28-ArgTCT571908-571832ArgTCT80.3	Methylopumilus_planktonicus.trna23-ArgTCG1078872-1078948ArgTCG83.8	95.652	23	1	0	3	25	3	25	6.87e-07	38.2	77	28.5714
Methylophilales_MBRSH7.trna28-ArgTCT571908-571832ArgTCT80.3	Methylopumilus_planktonicus.trna22-ArgACG1078772-1078848ArgACG82.9	95.652	23	1	0	3	25	3	25	6.87e-07	38.2	77	28.5714
Methylophilales_MBRSH7.trna28-ArgTCT571908-571832ArgTCT80.3	Methylophilales_MBRSH7.trna26-ArgTCG944330-944254ArgTCG83.2	95.652	23	1	0	3	25	3	25	6.87e-07	38.2	77	28.5714
Methylophilales_MBRSH7.trna28-ArgTCT571908-571832ArgTCT80.3	Methylophilales_MBRSH7.trna25-ArgACG944420-944344ArgACG82.9	95.652	23	1	0	3	25	3	25	6.87e-07	38.2	77	28.5714
Methylophilales_MBRSH7.trna28-ArgTCT571908-571832ArgTCT80.3	KB13.trna38-ArgTCG237069-236993ArgTCG83.2	95.652	23	1	0	3	25	3	25	6.87e-07	38.2	77	28.5714
Methylophilales_MBRSH7.trna28-ArgTCT571908-571832ArgTCT80.3	KB13.trna37-ArgACG237159-237083ArgACG82.9	95.652	23	1	0	3	25	3	25	6.87e-07	38.2	77	28.5714
Methylophilales_MBRSH7.trna28-ArgTCT571908-571832ArgTCT80.3	Methylophilales_HTCC2181.trna30-ArgTCG437636-437560ArgTCG83.2	95.652	23	1	0	3	25	3	25	6.87e-07	38.2	77	28.5714
Methylophilales_MBRSH7.trna28-ArgTCT571908-571832ArgTCT80.3	Methylophilales_HTCC2181.trna29-ArgACG437730-437654ArgACG82.9	95.652	23	1	0	3	25	3	25	6.87e-07	38.2	77	28.5714
Methylophilales_MBRSH7.trna28-ArgTCT571908-571832ArgTCT80.3	Methylophilales_bacterium_HTCC2181.trna29-ArgACG437730-437654ArgACG82.9	95.652	23	1	0	3	25	3	25	6.87e-07	38.2	77	28.5714
Methylophilales_MBRSH7.trna28-ArgTCT571908-571832ArgTCT80.3	H5P1.trna18-ArgTCG1110883-1110807ArgTCG81.5	95.652	23	1	0	3	25	3	25	6.87e-07	38.2	77	28.5714
Methylophilales_MBRSH7.trna28-ArgTCT571908-571832ArgTCT80.3	H5P1.trna17-ArgACG1110989-1110913ArgACG81.2	95.652	23	1	0	3	25	3	25	6.87e-07	38.2	77	28.5714
Methylophilales_MBRSH7.trna28-ArgTCT571908-571832ArgTCT80.3	Candidatus_Fonsibacter_ubiquis_LSUCC0530.trna31-ArgTCT545182-545106ArgTCT85.7	82.258	62	11	0	3	64	3	64	2.71e-06	36.2	77	66.2337
Methylophilales_MBRSH7.trna25-ArgACG944420-944344ArgACG82.9	Methylopumilus_planktonicus.trna22-ArgACG1078772-1078848ArgACG82.9	100	77	0	0	1	77	1	77	1.68e-41	153	77	100
Methylophilales_MBRSH7.trna25-ArgACG944420-944344ArgACG82.9	Methylophilales_MBRSH7.trna25-ArgACG944420-944344ArgACG82.9	100	77	0	0	1	77	1	77	1.68e-41	153	77	100
Methylophilales_MBRSH7.trna25-ArgACG944420-944344ArgACG82.9	KB13.trna37-ArgACG237159-237083ArgACG82.9	100	77	0	0	1	77	1	77	1.68e-41	153	77	100
Methylophilales_MBRSH7.trna25-ArgACG944420-944344ArgACG82.9	Methylophilales_HTCC2181.trna29-ArgACG437730-437654ArgACG82.9	100	77	0	0	1	77	1	77	1.68e-41	153	77	100
Methylophilales_MBRSH7.trna25-ArgACG944420-944344ArgACG82.9	Methylophilales_bacterium_HTCC2181.trna29-ArgACG437730-437654ArgACG82.9	100	77	0	0	1	77	1	77	1.68e-41	153	77	100
Methylophilales_MBRSH7.trna25-ArgACG944420-944344ArgACG82.9	Methylopumilus_planktonicus.trna23-ArgTCG1078872-1078948ArgTCG83.8	98.63	73	1	0	1	73	1	73	9.98e-37	137	77	93.5064
Methylophilales_MBRSH7.trna25-ArgACG944420-944344ArgACG82.9	Methylophilales_MBRSH7.trna26-ArgTCG944330-944254ArgTCG83.2	97.403	77	2	0	1	77	1	77	9.98e-37	137	77	97.403
Methylophilales_MBRSH7.trna25-ArgACG944420-944344ArgACG82.9	KB13.trna38-ArgTCG237069-236993ArgTCG83.2	97.403	77	2	0	1	77	1	77	9.98e-37	137	77	97.403
Methylophilales_MBRSH7.trna25-ArgACG944420-944344ArgACG82.9	Methylophilales_HTCC2181.trna30-ArgTCG437636-437560ArgTCG83.2	97.403	77	2	0	1	77	1	77	9.98e-37	137	77	97.403
Methylophilales_MBRSH7.trna25-ArgACG944420-944344ArgACG82.9	H5P1.trna17-ArgACG1110989-1110913ArgACG81.2	97.403	77	2	0	1	77	1	77	9.98e-37	137	77	97.403
Methylophilales_MBRSH7.trna25-ArgACG944420-944344ArgACG82.9	H5P1.trna18-ArgTCG1110883-1110807ArgTCG81.5	96.104	77	3	0	1	77	1	77	2.43e-34	129	77	96.104
Methylophilales_MBRSH7.trna25-ArgACG944420-944344ArgACG82.9	H5P1.trna20-ArgTCT774117-774041ArgTCT83.6	100	23	0	0	3	25	3	25	2.82e-09	46.1	77	29.8701
Methylophilales_MBRSH7.trna25-ArgACG944420-944344ArgACG82.9	H2P3.trna11-ArgTCT613313-613389ArgTCT89.0	96	25	1	0	1	25	1	25	4.4e-08	42.1	77	31.1688
Methylophilales_MBRSH7.trna25-ArgACG944420-944344ArgACG82.9	Pelagibacter_HTCC7211.trna21-ArgTCT1015453-1015377ArgTCT89.0	96	25	1	0	1	25	1	25	4.4e-08	42.1	77	31.1688
Methylophilales_MBRSH7.trna25-ArgACG944420-944344ArgACG82.9	Candidatus_Fonsibacter_ubiquis_LSUCC0530.trna31-ArgTCT545182-545106ArgTCT85.7	96	25	1	0	1	25	1	25	4.4e-08	42.1	77	31.1688
Methylophilales_MBRSH7.trna25-ArgACG944420-944344ArgACG82.9	PMP-MAVG-24.trna1-ArgTCT1885-1961ArgTCT85.2	96	25	1	0	1	25	1	25	4.4e-08	42.1	77	31.1688
Methylophilales_MBRSH7.trna25-ArgACG944420-944344ArgACG82.9	Melnitz.trna3-ArgACG74645-74721ArgACG72.0	95.833	24	1	0	2	25	2	25	1.74e-07	40.1	77	29.87
Methylophilales_MBRSH7.trna25-ArgACG944420-944344ArgACG82.9	Methylopumilus_planktonicus.trna2-ArgTCT77929-78005ArgTCT71.5	95.652	23	1	0	3	25	3	25	6.87e-07	38.2	77	28.5714
Methylophilales_MBRSH7.trna25-ArgACG944420-944344ArgACG82.9	Methylophilales_MBRSH7.trna28-ArgTCT571908-571832ArgTCT80.3	95.652	23	1	0	3	25	3	25	6.87e-07	38.2	77	28.5714
Methylophilales_MBRSH7.trna25-ArgACG944420-944344ArgACG82.9	KB13.trna21-ArgTCT1195246-1195170ArgTCT80.3	95.652	23	1	0	3	25	3	25	6.87e-07	38.2	77	28.5714
Methylophilales_MBRSH7.trna25-ArgACG944420-944344ArgACG82.9	Methylophilales_HTCC2181.trna32-ArgTCT109605-109529ArgTCT84.5	95.652	23	1	0	3	25	3	25	6.87e-07	38.2	77	28.5714
Methylophilales_MBRSH7.trna25-ArgACG944420-944344ArgACG82.9	Methylophilales_bacterium_HTCC2181.trna32-ArgTCT109605-109529ArgTCT84.5	95.652	23	1	0	3	25	3	25	6.87e-07	38.2	77	28.5714
Methylophilales_MBRSH7.trna25-ArgACG944420-944344ArgACG82.9	Candidatus_Pelagibacter_ubique_HTCC1062.trna11-ArgTCT936095-936171ArgTCT84.6	100	18	0	0	8	25	8	25	2.71e-06	36.2	77	23.3766
Methylophilales_MBRSH7.trna26-ArgTCG944330-944254ArgTCG83.2	Methylophilales_MBRSH7.trna26-ArgTCG944330-944254ArgTCG83.2	100	77	0	0	1	77	1	77	1.68e-41	153	77	100
Methylophilales_MBRSH7.trna26-ArgTCG944330-944254ArgTCG83.2	KB13.trna38-ArgTCG237069-236993ArgTCG83.2	100	77	0	0	1	77	1	77	1.68e-41	153	77	100
Methylophilales_MBRSH7.trna26-ArgTCG944330-944254ArgTCG83.2	Methylophilales_HTCC2181.trna30-ArgTCG437636-437560ArgTCG83.2	100	77	0	0	1	77	1	77	1.68e-41	153	77	100
Methylophilales_MBRSH7.trna26-ArgTCG944330-944254ArgTCG83.2	Methylopumilus_planktonicus.trna23-ArgTCG1078872-1078948ArgTCG83.8	98.63	73	1	0	1	73	1	73	9.98e-37	137	77	93.5064
Methylophilales_MBRSH7.trna26-ArgTCG944330-944254ArgTCG83.2	Methylopumilus_planktonicus.trna22-ArgACG1078772-1078848ArgACG82.9	97.403	77	2	0	1	77	1	77	9.98e-37	137	77	97.403
Methylophilales_MBRSH7.trna26-ArgTCG944330-944254ArgTCG83.2	Methylophilales_MBRSH7.trna25-ArgACG944420-944344ArgACG82.9	97.403	77	2	0	1	77	1	77	9.98e-37	137	77	97.403
Methylophilales_MBRSH7.trna26-ArgTCG944330-944254ArgTCG83.2	KB13.trna37-ArgACG237159-237083ArgACG82.9	97.403	77	2	0	1	77	1	77	9.98e-37	137	77	97.403
Methylophilales_MBRSH7.trna26-ArgTCG944330-944254ArgTCG83.2	Methylophilales_HTCC2181.trna29-ArgACG437730-437654ArgACG82.9	97.403	77	2	0	1	77	1	77	9.98e-37	137	77	97.403
Methylophilales_MBRSH7.trna26-ArgTCG944330-944254ArgTCG83.2	Methylophilales_bacterium_HTCC2181.trna29-ArgACG437730-437654ArgACG82.9	97.403	77	2	0	1	77	1	77	9.98e-37	137	77	97.403
Methylophilales_MBRSH7.trna26-ArgTCG944330-944254ArgTCG83.2	H5P1.trna18-ArgTCG1110883-1110807ArgTCG81.5	96.104	77	3	0	1	77	1	77	2.43e-34	129	77	96.104
Methylophilales_MBRSH7.trna26-ArgTCG944330-944254ArgTCG83.2	H5P1.trna17-ArgACG1110989-1110913ArgACG81.2	94.805	77	4	0	1	77	1	77	5.93e-32	121	77	94.805
Methylophilales_MBRSH7.trna26-ArgTCG944330-944254ArgTCG83.2	H5P1.trna20-ArgTCT774117-774041ArgTCT83.6	100	23	0	0	3	25	3	25	2.82e-09	46.1	77	29.8701
Methylophilales_MBRSH7.trna26-ArgTCG944330-944254ArgTCG83.2	H2P3.trna11-ArgTCT613313-613389ArgTCT89.0	96	25	1	0	1	25	1	25	4.4e-08	42.1	77	31.1688
Methylophilales_MBRSH7.trna26-ArgTCG944330-944254ArgTCG83.2	Pelagibacter_HTCC7211.trna21-ArgTCT1015453-1015377ArgTCT89.0	96	25	1	0	1	25	1	25	4.4e-08	42.1	77	31.1688
Methylophilales_MBRSH7.trna26-ArgTCG944330-944254ArgTCG83.2	Candidatus_Fonsibacter_ubiquis_LSUCC0530.trna31-ArgTCT545182-545106ArgTCT85.7	96	25	1	0	1	25	1	25	4.4e-08	42.1	77	31.1688
Methylophilales_MBRSH7.trna26-ArgTCG944330-944254ArgTCG83.2	PMP-MAVG-24.trna1-ArgTCT1885-1961ArgTCT85.2	96	25	1	0	1	25	1	25	4.4e-08	42.1	77	31.1688
Methylophilales_MBRSH7.trna26-ArgTCG944330-944254ArgTCG83.2	Melnitz.trna3-ArgACG74645-74721ArgACG72.0	95.833	24	1	0	2	25	2	25	1.74e-07	40.1	77	29.87
Methylophilales_MBRSH7.trna26-ArgTCG944330-944254ArgTCG83.2	Methylopumilus_planktonicus.trna2-ArgTCT77929-78005ArgTCT71.5	95.652	23	1	0	3	25	3	25	6.87e-07	38.2	77	28.5714
Methylophilales_MBRSH7.trna26-ArgTCG944330-944254ArgTCG83.2	Methylophilales_MBRSH7.trna28-ArgTCT571908-571832ArgTCT80.3	95.652	23	1	0	3	25	3	25	6.87e-07	38.2	77	28.5714
Methylophilales_MBRSH7.trna26-ArgTCG944330-944254ArgTCG83.2	KB13.trna21-ArgTCT1195246-1195170ArgTCT80.3	95.652	23	1	0	3	25	3	25	6.87e-07	38.2	77	28.5714
Methylophilales_MBRSH7.trna26-ArgTCG944330-944254ArgTCG83.2	Methylophilales_HTCC2181.trna32-ArgTCT109605-109529ArgTCT84.5	95.652	23	1	0	3	25	3	25	6.87e-07	38.2	77	28.5714
Methylophilales_MBRSH7.trna26-ArgTCG944330-944254ArgTCG83.2	Methylophilales_bacterium_HTCC2181.trna32-ArgTCT109605-109529ArgTCT84.5	95.652	23	1	0	3	25	3	25	6.87e-07	38.2	77	28.5714
Methylophilales_MBRSH7.trna26-ArgTCG944330-944254ArgTCG83.2	Candidatus_Pelagibacter_ubique_HTCC1062.trna11-ArgTCT936095-936171ArgTCT84.6	100	18	0	0	8	25	8	25	2.71e-06	36.2	77	23.3766
Methylopumilus_planktonicus.trna29-ArgCCT924787-924712ArgCCT7682.4	Methylopumilus_planktonicus.trna29-ArgCCT924787-924712ArgCCT7682.4	100	76	0	0	1	76	1	76	6.54e-41	151	76	100
Methylopumilus_planktonicus.trna29-ArgCCT924787-924712ArgCCT7682.4	KB13.trna9-ArgCCT401086-401161ArgCCT7680.1	100	48	0	0	1	48	1	48	3.35e-24	95.6	76	63.1579
Methylopumilus_planktonicus.trna29-ArgCCT924787-924712ArgCCT7682.4	Methylophilales_HTCC2181.trna7-ArgCCT604546-604621ArgCCT7676.7	91.667	72	6	0	5	76	5	76	3.35e-24	95.6	76	86.8424
Methylopumilus_planktonicus.trna29-ArgCCT924787-924712ArgCCT7682.4	Methylophilales_bacterium_HTCC2181.trna7-ArgCCT604546-604621ArgCCT7676.7	91.667	72	6	0	5	76	5	76	3.35e-24	95.6	76	86.8424
Methylopumilus_planktonicus.trna29-ArgCCT924787-924712ArgCCT7682.4	H5P1.trna11-ArgCCT1264903-1264978ArgCCT7674.5	90.278	72	7	0	5	76	5	76	8.16e-22	87.7	76	85.5265
Methylopumilus_planktonicus.trna29-ArgCCT924787-924712ArgCCT7682.4	Methylophilales_HTCC2181.trna8-ArgCCT607452-607524ArgCCT7346.5	97.561	41	1	0	5	45	5	45	1.23e-17	73.8	73	54.7945
Methylopumilus_planktonicus.trna29-ArgCCT924787-924712ArgCCT7682.4	Methylophilales_bacterium_HTCC2181.trna8-ArgCCT607452-607524ArgCCT7346.5	97.561	41	1	0	5	45	5	45	1.23e-17	73.8	73	54.7945
Methylopumilus_planktonicus.trna29-ArgCCT924787-924712ArgCCT7682.4	H5P1.trna13-ArgCCT1305154-1305225ArgCCT7244.4	89.231	65	7	0	12	76	8	72	1.23e-17	73.8	72	80.5558
Methylopumilus_planktonicus.trna29-ArgCCT924787-924712ArgCCT7682.4	KB13.trna10-ArgTCT405266-405333ArgTCT6846.6	89.062	64	7	0	9	72	1	64	4.85e-17	71.9	68	83.8231
Methylopumilus_planktonicus.trna29-ArgCCT924787-924712ArgCCT7682.4	Methylophilales_HTCC2181.trna32-ArgTCT109605-109529ArgTCT84.5	87.302	63	7	1	6	67	6	68	1.14e-11	54	77	71.4289
Methylopumilus_planktonicus.trna29-ArgCCT924787-924712ArgCCT7682.4	Methylophilales_bacterium_HTCC2181.trna32-ArgTCT109605-109529ArgTCT84.5	87.302	63	7	1	6	67	6	68	1.14e-11	54	77	71.4289
Methylopumilus_planktonicus.trna29-ArgCCT924787-924712ArgCCT7682.4	H5P1.trna20-ArgTCT774117-774041ArgTCT83.6	87.302	63	7	1	6	67	6	68	1.14e-11	54	77	71.4289
Methylopumilus_planktonicus.trna22-ArgACG1078772-1078848ArgACG82.9	Methylopumilus_planktonicus.trna22-ArgACG1078772-1078848ArgACG82.9	100	77	0	0	1	77	1	77	1.68e-41	153	77	100
Methylopumilus_planktonicus.trna22-ArgACG1078772-1078848ArgACG82.9	Methylophilales_MBRSH7.trna25-ArgACG944420-944344ArgACG82.9	100	77	0	0	1	77	1	77	1.68e-41	153	77	100
Methylopumilus_planktonicus.trna22-ArgACG1078772-1078848ArgACG82.9	KB13.trna37-ArgACG237159-237083ArgACG82.9	100	77	0	0	1	77	1	77	1.68e-41	153	77	100
Methylopumilus_planktonicus.trna22-ArgACG1078772-1078848ArgACG82.9	Methylophilales_HTCC2181.trna29-ArgACG437730-437654ArgACG82.9	100	77	0	0	1	77	1	77	1.68e-41	153	77	100
Methylopumilus_planktonicus.trna22-ArgACG1078772-1078848ArgACG82.9	Methylophilales_bacterium_HTCC2181.trna29-ArgACG437730-437654ArgACG82.9	100	77	0	0	1	77	1	77	1.68e-41	153	77	100
Methylopumilus_planktonicus.trna22-ArgACG1078772-1078848ArgACG82.9	Methylopumilus_planktonicus.trna23-ArgTCG1078872-1078948ArgTCG83.8	98.63	73	1	0	1	73	1	73	9.98e-37	137	77	93.5064
Methylopumilus_planktonicus.trna22-ArgACG1078772-1078848ArgACG82.9	Methylophilales_MBRSH7.trna26-ArgTCG944330-944254ArgTCG83.2	97.403	77	2	0	1	77	1	77	9.98e-37	137	77	97.403
Methylopumilus_planktonicus.trna22-ArgACG1078772-1078848ArgACG82.9	KB13.trna38-ArgTCG237069-236993ArgTCG83.2	97.403	77	2	0	1	77	1	77	9.98e-37	137	77	97.403
Methylopumilus_planktonicus.trna22-ArgACG1078772-1078848ArgACG82.9	Methylophilales_HTCC2181.trna30-ArgTCG437636-437560ArgTCG83.2	97.403	77	2	0	1	77	1	77	9.98e-37	137	77	97.403
Methylopumilus_planktonicus.trna22-ArgACG1078772-1078848ArgACG82.9	H5P1.trna17-ArgACG1110989-1110913ArgACG81.2	97.403	77	2	0	1	77	1	77	9.98e-37	137	77	97.403
Methylopumilus_planktonicus.trna22-ArgACG1078772-1078848ArgACG82.9	H5P1.trna18-ArgTCG1110883-1110807ArgTCG81.5	96.104	77	3	0	1	77	1	77	2.43e-34	129	77	96.104
Methylopumilus_planktonicus.trna22-ArgACG1078772-1078848ArgACG82.9	H5P1.trna20-ArgTCT774117-774041ArgTCT83.6	100	23	0	0	3	25	3	25	2.82e-09	46.1	77	29.8701
Methylopumilus_planktonicus.trna22-ArgACG1078772-1078848ArgACG82.9	H2P3.trna11-ArgTCT613313-613389ArgTCT89.0	96	25	1	0	1	25	1	25	4.4e-08	42.1	77	31.1688
Methylopumilus_planktonicus.trna22-ArgACG1078772-1078848ArgACG82.9	Pelagibacter_HTCC7211.trna21-ArgTCT1015453-1015377ArgTCT89.0	96	25	1	0	1	25	1	25	4.4e-08	42.1	77	31.1688
Methylopumilus_planktonicus.trna22-ArgACG1078772-1078848ArgACG82.9	Candidatus_Fonsibacter_ubiquis_LSUCC0530.trna31-ArgTCT545182-545106ArgTCT85.7	96	25	1	0	1	25	1	25	4.4e-08	42.1	77	31.1688
Methylopumilus_planktonicus.trna22-ArgACG1078772-1078848ArgACG82.9	PMP-MAVG-24.trna1-ArgTCT1885-1961ArgTCT85.2	96	25	1	0	1	25	1	25	4.4e-08	42.1	77	31.1688
Methylopumilus_planktonicus.trna22-ArgACG1078772-1078848ArgACG82.9	Melnitz.trna3-ArgACG74645-74721ArgACG72.0	95.833	24	1	0	2	25	2	25	1.74e-07	40.1	77	29.87
Methylopumilus_planktonicus.trna22-ArgACG1078772-1078848ArgACG82.9	Methylopumilus_planktonicus.trna2-ArgTCT77929-78005ArgTCT71.5	95.652	23	1	0	3	25	3	25	6.87e-07	38.2	77	28.5714
Methylopumilus_planktonicus.trna22-ArgACG1078772-1078848ArgACG82.9	Methylophilales_MBRSH7.trna28-ArgTCT571908-571832ArgTCT80.3	95.652	23	1	0	3	25	3	25	6.87e-07	38.2	77	28.5714
Methylopumilus_planktonicus.trna22-ArgACG1078772-1078848ArgACG82.9	KB13.trna21-ArgTCT1195246-1195170ArgTCT80.3	95.652	23	1	0	3	25	3	25	6.87e-07	38.2	77	28.5714
Methylopumilus_planktonicus.trna22-ArgACG1078772-1078848ArgACG82.9	Methylophilales_HTCC2181.trna32-ArgTCT109605-109529ArgTCT84.5	95.652	23	1	0	3	25	3	25	6.87e-07	38.2	77	28.5714
Methylopumilus_planktonicus.trna22-ArgACG1078772-1078848ArgACG82.9	Methylophilales_bacterium_HTCC2181.trna32-ArgTCT109605-109529ArgTCT84.5	95.652	23	1	0	3	25	3	25	6.87e-07	38.2	77	28.5714
Methylopumilus_planktonicus.trna22-ArgACG1078772-1078848ArgACG82.9	Candidatus_Pelagibacter_ubique_HTCC1062.trna11-ArgTCT936095-936171ArgTCT84.6	100	18	0	0	8	25	8	25	2.71e-06	36.2	77	23.3766
Methylopumilus_planktonicus.trna23-ArgTCG1078872-1078948ArgTCG83.8	Methylopumilus_planktonicus.trna23-ArgTCG1078872-1078948ArgTCG83.8	100	77	0	0	1	77	1	77	1.68e-41	153	77	100
Methylopumilus_planktonicus.trna23-ArgTCG1078872-1078948ArgTCG83.8	Methylopumilus_planktonicus.trna22-ArgACG1078772-1078848ArgACG82.9	98.63	73	1	0	1	73	1	73	9.98e-37	137	77	93.5064
Methylopumilus_planktonicus.trna23-ArgTCG1078872-1078948ArgTCG83.8	Methylophilales_MBRSH7.trna26-ArgTCG944330-944254ArgTCG83.2	98.63	73	1	0	1	73	1	73	9.98e-37	137	77	93.5064
Methylopumilus_planktonicus.trna23-ArgTCG1078872-1078948ArgTCG83.8	Methylophilales_MBRSH7.trna25-ArgACG944420-944344ArgACG82.9	98.63	73	1	0	1	73	1	73	9.98e-37	137	77	93.5064
Methylopumilus_planktonicus.trna23-ArgTCG1078872-1078948ArgTCG83.8	KB13.trna38-ArgTCG237069-236993ArgTCG83.2	98.63	73	1	0	1	73	1	73	9.98e-37	137	77	93.5064
Methylopumilus_planktonicus.trna23-ArgTCG1078872-1078948ArgTCG83.8	KB13.trna37-ArgACG237159-237083ArgACG82.9	98.63	73	1	0	1	73	1	73	9.98e-37	137	77	93.5064
Methylopumilus_planktonicus.trna23-ArgTCG1078872-1078948ArgTCG83.8	Methylophilales_HTCC2181.trna30-ArgTCG437636-437560ArgTCG83.2	98.63	73	1	0	1	73	1	73	9.98e-37	137	77	93.5064
Methylopumilus_planktonicus.trna23-ArgTCG1078872-1078948ArgTCG83.8	Methylophilales_HTCC2181.trna29-ArgACG437730-437654ArgACG82.9	98.63	73	1	0	1	73	1	73	9.98e-37	137	77	93.5064
Methylopumilus_planktonicus.trna23-ArgTCG1078872-1078948ArgTCG83.8	Methylophilales_bacterium_HTCC2181.trna29-ArgACG437730-437654ArgACG82.9	98.63	73	1	0	1	73	1	73	9.98e-37	137	77	93.5064
Methylopumilus_planktonicus.trna23-ArgTCG1078872-1078948ArgTCG83.8	H5P1.trna18-ArgTCG1110883-1110807ArgTCG81.5	97.26	73	2	0	1	73	1	73	2.43e-34	129	77	92.2075
Methylopumilus_planktonicus.trna23-ArgTCG1078872-1078948ArgTCG83.8	H5P1.trna17-ArgACG1110989-1110913ArgACG81.2	95.89	73	3	0	1	73	1	73	5.93e-32	121	77	90.9087
Methylopumilus_planktonicus.trna23-ArgTCG1078872-1078948ArgTCG83.8	H5P1.trna20-ArgTCT774117-774041ArgTCT83.6	100	23	0	0	3	25	3	25	2.82e-09	46.1	77	29.8701
Methylopumilus_planktonicus.trna23-ArgTCG1078872-1078948ArgTCG83.8	H2P3.trna11-ArgTCT613313-613389ArgTCT89.0	96	25	1	0	1	25	1	25	4.4e-08	42.1	77	31.1688
Methylopumilus_planktonicus.trna23-ArgTCG1078872-1078948ArgTCG83.8	Pelagibacter_HTCC7211.trna21-ArgTCT1015453-1015377ArgTCT89.0	96	25	1	0	1	25	1	25	4.4e-08	42.1	77	31.1688
Methylopumilus_planktonicus.trna23-ArgTCG1078872-1078948ArgTCG83.8	Candidatus_Fonsibacter_ubiquis_LSUCC0530.trna31-ArgTCT545182-545106ArgTCT85.7	96	25	1	0	1	25	1	25	4.4e-08	42.1	77	31.1688
Methylopumilus_planktonicus.trna23-ArgTCG1078872-1078948ArgTCG83.8	PMP-MAVG-24.trna1-ArgTCT1885-1961ArgTCT85.2	96	25	1	0	1	25	1	25	4.4e-08	42.1	77	31.1688
Methylopumilus_planktonicus.trna23-ArgTCG1078872-1078948ArgTCG83.8	Melnitz.trna3-ArgACG74645-74721ArgACG72.0	95.833	24	1	0	2	25	2	25	1.74e-07	40.1	77	29.87
Methylopumilus_planktonicus.trna23-ArgTCG1078872-1078948ArgTCG83.8	Methylopumilus_planktonicus.trna2-ArgTCT77929-78005ArgTCT71.5	95.652	23	1	0	3	25	3	25	6.87e-07	38.2	77	28.5714
Methylopumilus_planktonicus.trna23-ArgTCG1078872-1078948ArgTCG83.8	Methylophilales_MBRSH7.trna28-ArgTCT571908-571832ArgTCT80.3	95.652	23	1	0	3	25	3	25	6.87e-07	38.2	77	28.5714
Methylopumilus_planktonicus.trna23-ArgTCG1078872-1078948ArgTCG83.8	KB13.trna21-ArgTCT1195246-1195170ArgTCT80.3	95.652	23	1	0	3	25	3	25	6.87e-07	38.2	77	28.5714
Methylopumilus_planktonicus.trna23-ArgTCG1078872-1078948ArgTCG83.8	Methylophilales_HTCC2181.trna32-ArgTCT109605-109529ArgTCT84.5	95.652	23	1	0	3	25	3	25	6.87e-07	38.2	77	28.5714
Methylopumilus_planktonicus.trna23-ArgTCG1078872-1078948ArgTCG83.8	Methylophilales_bacterium_HTCC2181.trna32-ArgTCT109605-109529ArgTCT84.5	95.652	23	1	0	3	25	3	25	6.87e-07	38.2	77	28.5714
Methylopumilus_planktonicus.trna23-ArgTCG1078872-1078948ArgTCG83.8	Candidatus_Pelagibacter_ubique_HTCC1062.trna11-ArgTCT936095-936171ArgTCT84.6	100	18	0	0	8	25	8	25	2.71e-06	36.2	77	23.3766
Methylopumilus_planktonicus.trna2-ArgTCT77929-78005ArgTCT71.5	Methylopumilus_planktonicus.trna2-ArgTCT77929-78005ArgTCT71.5	100	77	0	0	1	77	1	77	1.68e-41	153	77	100
Methylopumilus_planktonicus.trna2-ArgTCT77929-78005ArgTCT71.5	Methylophilales_MBRSH7.trna28-ArgTCT571908-571832ArgTCT80.3	89.61	77	8	0	1	77	1	77	2.1e-22	89.7	77	89.61
Methylopumilus_planktonicus.trna2-ArgTCT77929-78005ArgTCT71.5	KB13.trna21-ArgTCT1195246-1195170ArgTCT80.3	89.61	77	8	0	1	77	1	77	2.1e-22	89.7	77	89.61
Methylopumilus_planktonicus.trna2-ArgTCT77929-78005ArgTCT71.5	H5P1.trna20-ArgTCT774117-774041ArgTCT83.6	87.013	77	10	0	1	77	1	77	1.25e-17	73.8	77	87.013
Methylopumilus_planktonicus.trna2-ArgTCT77929-78005ArgTCT71.5	Methylophilales_HTCC2181.trna32-ArgTCT109605-109529ArgTCT84.5	85.714	77	11	0	1	77	1	77	3.04e-15	65.9	77	85.714
Methylopumilus_planktonicus.trna2-ArgTCT77929-78005ArgTCT71.5	Methylophilales_bacterium_HTCC2181.trna32-ArgTCT109605-109529ArgTCT84.5	85.714	77	11	0	1	77	1	77	3.04e-15	65.9	77	85.714
Methylopumilus_planktonicus.trna2-ArgTCT77929-78005ArgTCT71.5	PMP-MAVG-24.trna1-ArgTCT1885-1961ArgTCT85.2	85.455	55	8	0	3	57	3	57	2.82e-09	46.1	77	61.0393
Methylopumilus_planktonicus.trna2-ArgTCT77929-78005ArgTCT71.5	PMP-MAVG-17.trna2-ArgTCT7916-7992ArgTCT78.5	100	22	0	0	6	27	6	27	1.11e-08	44.1	77	28.5714
Methylopumilus_planktonicus.trna2-ArgTCT77929-78005ArgTCT71.5	H2P3.trna7-ArgTCG238255-238331ArgTCG75.8	100	20	0	0	7	26	7	26	1.74e-07	40.1	77	25.974
Methylopumilus_planktonicus.trna2-ArgTCT77929-78005ArgTCT71.5	Candidatus_Pelagibacter_ubique_HTCC1062.trna7-ArgTCG594400-594476ArgTCG76.5	100	20	0	0	7	26	7	26	1.74e-07	40.1	77	25.974
Methylopumilus_planktonicus.trna2-ArgTCT77929-78005ArgTCT71.5	Melnitz.trna3-ArgACG74645-74721ArgACG72.0	95.833	24	1	0	3	26	3	26	1.74e-07	40.1	77	29.87
Methylopumilus_planktonicus.trna2-ArgTCT77929-78005ArgTCT71.5	Methylopumilus_planktonicus.trna23-ArgTCG1078872-1078948ArgTCG83.8	95.652	23	1	0	3	25	3	25	6.87e-07	38.2	77	28.5714
Methylopumilus_planktonicus.trna2-ArgTCT77929-78005ArgTCT71.5	Methylopumilus_planktonicus.trna22-ArgACG1078772-1078848ArgACG82.9	95.652	23	1	0	3	25	3	25	6.87e-07	38.2	77	28.5714
Methylopumilus_planktonicus.trna2-ArgTCT77929-78005ArgTCT71.5	Methylophilales_MBRSH7.trna26-ArgTCG944330-944254ArgTCG83.2	95.652	23	1	0	3	25	3	25	6.87e-07	38.2	77	28.5714
Methylopumilus_planktonicus.trna2-ArgTCT77929-78005ArgTCT71.5	Methylophilales_MBRSH7.trna25-ArgACG944420-944344ArgACG82.9	95.652	23	1	0	3	25	3	25	6.87e-07	38.2	77	28.5714
Methylopumilus_planktonicus.trna2-ArgTCT77929-78005ArgTCT71.5	KB13.trna38-ArgTCG237069-236993ArgTCG83.2	95.652	23	1	0	3	25	3	25	6.87e-07	38.2	77	28.5714
Methylopumilus_planktonicus.trna2-ArgTCT77929-78005ArgTCT71.5	KB13.trna37-ArgACG237159-237083ArgACG82.9	95.652	23	1	0	3	25	3	25	6.87e-07	38.2	77	28.5714
Methylopumilus_planktonicus.trna2-ArgTCT77929-78005ArgTCT71.5	Methylophilales_HTCC2181.trna30-ArgTCG437636-437560ArgTCG83.2	95.652	23	1	0	3	25	3	25	6.87e-07	38.2	77	28.5714
Methylopumilus_planktonicus.trna2-ArgTCT77929-78005ArgTCT71.5	Methylophilales_HTCC2181.trna29-ArgACG437730-437654ArgACG82.9	95.652	23	1	0	3	25	3	25	6.87e-07	38.2	77	28.5714
Methylopumilus_planktonicus.trna2-ArgTCT77929-78005ArgTCT71.5	Methylophilales_bacterium_HTCC2181.trna29-ArgACG437730-437654ArgACG82.9	95.652	23	1	0	3	25	3	25	6.87e-07	38.2	77	28.5714
Methylopumilus_planktonicus.trna2-ArgTCT77929-78005ArgTCT71.5	H5P1.trna18-ArgTCG1110883-1110807ArgTCG81.5	95.652	23	1	0	3	25	3	25	6.87e-07	38.2	77	28.5714
Methylopumilus_planktonicus.trna2-ArgTCT77929-78005ArgTCT71.5	H5P1.trna17-ArgACG1110989-1110913ArgACG81.2	95.652	23	1	0	3	25	3	25	6.87e-07	38.2	77	28.5714
Methylopumilus_planktonicus.trna2-ArgTCT77929-78005ArgTCT71.5	Melnitz.trna1-ArgTCT35298-35375ArgTCT7881.5	82.051	78	13	1	1	77	1	78	2.71e-06	36.2	78	82.051
H2P3.trna33-ArgACG23387-23311ArgACG63.9	H2P3.trna33-ArgACG23387-23311ArgACG63.9	100	77	0	0	1	77	1	77	1.68e-41	153	77	100
H2P3.trna33-ArgACG23387-23311ArgACG63.9	Pelagibacter_HTCC7211.trna1-ArgACG148389-148465ArgACG63.9	100	77	0	0	1	77	1	77	1.68e-41	153	77	100
H2P3.trna33-ArgACG23387-23311ArgACG63.9	Candidatus_Pelagibacter_ubique_HTCC1062.trna28-ArgACG415510-415434ArgACG63.9	100	77	0	0	1	77	1	77	1.68e-41	153	77	100
H2P3.trna11-ArgTCT613313-613389ArgTCT89.0	H2P3.trna11-ArgTCT613313-613389ArgTCT89.0	100	77	0	0	1	77	1	77	1.68e-41	153	77	100
H2P3.trna11-ArgTCT613313-613389ArgTCT89.0	Pelagibacter_HTCC7211.trna21-ArgTCT1015453-1015377ArgTCT89.0	100	77	0	0	1	77	1	77	1.68e-41	153	77	100
H2P3.trna11-ArgTCT613313-613389ArgTCT89.0	Candidatus_Fonsibacter_ubiquis_LSUCC0530.trna31-ArgTCT545182-545106ArgTCT85.7	96.104	77	3	0	1	77	1	77	2.43e-34	129	77	96.104
H2P3.trna11-ArgTCT613313-613389ArgTCT89.0	Candidatus_Pelagibacter_ubique_HTCC1062.trna11-ArgTCT936095-936171ArgTCT84.6	93.151	73	5	0	1	73	1	73	3.53e-27	105	77	88.312
H2P3.trna11-ArgTCT613313-613389ArgTCT89.0	H5P1.trna20-ArgTCT774117-774041ArgTCT83.6	87.097	62	8	0	3	64	3	64	1.87e-13	60	77	70.1301
H2P3.trna11-ArgTCT613313-613389ArgTCT89.0	PMP-MAVG-24.trna1-ArgTCT1885-1961ArgTCT85.2	84.416	77	12	0	1	77	1	77	7.4e-13	58	77	84.416
H2P3.trna11-ArgTCT613313-613389ArgTCT89.0	Methylophilales_HTCC2181.trna32-ArgTCT109605-109529ArgTCT84.5	85.484	62	9	0	3	64	3	64	4.57e-11	52	77	68.8313
H2P3.trna11-ArgTCT613313-613389ArgTCT89.0	Methylophilales_bacterium_HTCC2181.trna32-ArgTCT109605-109529ArgTCT84.5	85.484	62	9	0	3	64	3	64	4.57e-11	52	77	68.8313
H2P3.trna11-ArgTCT613313-613389ArgTCT89.0	PMP-MAVG-11.trna1-ArgTCT67433-67509ArgTCT71.9	85.965	57	8	0	8	64	8	64	1.8e-10	50.1	77	63.6364
H2P3.trna11-ArgTCT613313-613389ArgTCT89.0	Methylopumilus_planktonicus.trna23-ArgTCG1078872-1078948ArgTCG83.8	96	25	1	0	1	25	1	25	4.4e-08	42.1	77	31.1688
H2P3.trna11-ArgTCT613313-613389ArgTCT89.0	Methylopumilus_planktonicus.trna22-ArgACG1078772-1078848ArgACG82.9	96	25	1	0	1	25	1	25	4.4e-08	42.1	77	31.1688
H2P3.trna11-ArgTCT613313-613389ArgTCT89.0	Methylophilales_MBRSH7.trna26-ArgTCG944330-944254ArgTCG83.2	96	25	1	0	1	25	1	25	4.4e-08	42.1	77	31.1688
H2P3.trna11-ArgTCT613313-613389ArgTCT89.0	Methylophilales_MBRSH7.trna25-ArgACG944420-944344ArgACG82.9	96	25	1	0	1	25	1	25	4.4e-08	42.1	77	31.1688
H2P3.trna11-ArgTCT613313-613389ArgTCT89.0	KB13.trna38-ArgTCG237069-236993ArgTCG83.2	96	25	1	0	1	25	1	25	4.4e-08	42.1	77	31.1688
H2P3.trna11-ArgTCT613313-613389ArgTCT89.0	KB13.trna37-ArgACG237159-237083ArgACG82.9	96	25	1	0	1	25	1	25	4.4e-08	42.1	77	31.1688
H2P3.trna11-ArgTCT613313-613389ArgTCT89.0	Methylophilales_HTCC2181.trna30-ArgTCG437636-437560ArgTCG83.2	96	25	1	0	1	25	1	25	4.4e-08	42.1	77	31.1688
H2P3.trna11-ArgTCT613313-613389ArgTCT89.0	Methylophilales_HTCC2181.trna29-ArgACG437730-437654ArgACG82.9	96	25	1	0	1	25	1	25	4.4e-08	42.1	77	31.1688
H2P3.trna11-ArgTCT613313-613389ArgTCT89.0	Methylophilales_bacterium_HTCC2181.trna29-ArgACG437730-437654ArgACG82.9	96	25	1	0	1	25	1	25	4.4e-08	42.1	77	31.1688
H2P3.trna11-ArgTCT613313-613389ArgTCT89.0	H5P1.trna18-ArgTCG1110883-1110807ArgTCG81.5	96	25	1	0	1	25	1	25	4.4e-08	42.1	77	31.1688
H2P3.trna11-ArgTCT613313-613389ArgTCT89.0	H5P1.trna17-ArgACG1110989-1110913ArgACG81.2	96	25	1	0	1	25	1	25	4.4e-08	42.1	77	31.1688
H2P3.trna7-ArgTCG238255-238331ArgTCG75.8	H2P3.trna7-ArgTCG238255-238331ArgTCG75.8	100	77	0	0	1	77	1	77	1.68e-41	153	77	100
H2P3.trna7-ArgTCG238255-238331ArgTCG75.8	Candidatus_Pelagibacter_ubique_HTCC1062.trna7-ArgTCG594400-594476ArgTCG76.5	100	73	0	0	1	73	1	73	4.1e-39	145	77	94.8052
H2P3.trna7-ArgTCG238255-238331ArgTCG75.8	PMP-MAVG-17.trna2-ArgTCT7916-7992ArgTCT78.5	86.207	58	8	0	7	64	7	64	4.57e-11	52	77	64.9351
H2P3.trna7-ArgTCG238255-238331ArgTCG75.8	Methylopumilus_planktonicus.trna2-ArgTCT77929-78005ArgTCT71.5	100	20	0	0	7	26	7	26	1.74e-07	40.1	77	25.974
H2P3.trna7-ArgTCG238255-238331ArgTCG75.8	Methylophilales_MBRSH7.trna28-ArgTCT571908-571832ArgTCT80.3	100	20	0	0	7	26	7	26	1.74e-07	40.1	77	25.974
H2P3.trna7-ArgTCG238255-238331ArgTCG75.8	KB13.trna21-ArgTCT1195246-1195170ArgTCT80.3	100	20	0	0	7	26	7	26	1.74e-07	40.1	77	25.974

## Sheet: Leu
query tRNA	target tRNA	pident	alignment_length	mismatch	gapopen	qstart	qend	sstart	send	evalue	bitscore	query_len	perc_ident
Pelagibacter_HTCC7211trna6-LeuGAG523894-523979LeuGAG86607	H2P3.trna22-LeuGAG1104872-1104787LeuGAG8660.7	100	86	0	0	1	86	1	86	9.83e-47	170	86	100
Pelagibacter_HTCC7211trna6-LeuGAG523894-523979LeuGAG86607	Pelagibacter_HTCC7211trna6-LeuGAG523894-523979LeuGAG86607	100	86	0	0	1	86	1	86	9.83e-47	170	86	100
Pelagibacter_HTCC7211trna6-LeuGAG523894-523979LeuGAG86607	Methylophilales_bacterium_HTCC2181.trna16-LeuGAG1092296-1092212LeuGAG8568.8	96.552	29	1	0	58	86	57	85	2.48e-10	50.1	85	32.9413
Pelagibacter_HTCC7211trna6-LeuGAG523894-523979LeuGAG86607	KB13.trna6-LeuGAG362606-362690LeuGAG8563.2	96.552	29	1	0	58	86	57	85	2.48e-10	50.1	85	32.9413
Pelagibacter_HTCC7211trna6-LeuGAG523894-523979LeuGAG86607	Methylophilales_MBRSH7.trna11-LeuGAG1070658-1070742LeuGAG8563.2	96.552	29	1	0	58	86	57	85	2.48e-10	50.1	85	32.9413
Pelagibacter_HTCC7211trna6-LeuGAG523894-523979LeuGAG86607	Methylopumilus_planktonicus.trna13-LeuGAG414167-414251LeuGAG8563.2	96.552	29	1	0	58	86	57	85	2.48e-10	50.1	85	32.9413
Pelagibacter_HTCC7211trna6-LeuGAG523894-523979LeuGAG86607	H5P1trna31-LeuGAG460906-460822LeuGAG85632	96.552	29	1	0	58	86	57	85	2.48e-10	50.1	85	32.9413
Pelagibacter_HTCC7211trna6-LeuGAG523894-523979LeuGAG86607	Methylophilales_bacterium_HTCC2181trna16-LeuGAG1092296-1092212LeuGAG85688	96.552	29	1	0	58	86	57	85	2.48e-10	50.1	85	32.9413
Pelagibacter_HTCC7211trna6-LeuGAG523894-523979LeuGAG86607	Candidatus_Fonsibacter_ubiquis_LSUCC0530.trna29-LeuGAG696015-695930LeuGAG8663.7	83.908	87	12	2	1	86	1	86	3.87e-09	46.1	86	84.8837
Pelagibacter_HTCC7211trna6-LeuGAG523894-523979LeuGAG86607	HTVC119Ptrna1-LeuTAA	95.833	24	1	0	8	31	8	31	2.39e-07	40.1	86	26.7441
Pelagibacter_HTCC7211trna6-LeuGAG523894-523979LeuGAG86607	HTVC200Ptrna1-LeuTAA	95.833	24	1	0	8	31	8	31	2.39e-07	40.1	86	26.7441
Pelagibacter_HTCC7211trna6-LeuGAG523894-523979LeuGAG86607	Methylophilales_bacterium_HTCC2181.trna21-LeuTAG835042-834958LeuTAG8571.7	100	19	0	0	58	76	57	75	9.43e-07	38.2	85	22.3529
Pelagibacter_HTCC7211trna6-LeuGAG523894-523979LeuGAG86607	Methylophilales_HTCC2181.trna21-LeuTAG835042-834958LeuTAG8571.7	100	19	0	0	58	76	57	75	9.43e-07	38.2	85	22.3529
Pelagibacter_HTCC7211trna6-LeuGAG523894-523979LeuGAG86607	KB13.trna13-LeuTAG567264-567348LeuTAG8569.3	100	19	0	0	58	76	57	75	9.43e-07	38.2	85	22.3529
Pelagibacter_HTCC7211trna6-LeuGAG523894-523979LeuGAG86607	Methylophilales_MBRSH7.trna17-LeuTAG1269442-1269526LeuTAG8570.3	100	19	0	0	58	76	57	75	9.43e-07	38.2	85	22.3529
Pelagibacter_HTCC7211trna6-LeuGAG523894-523979LeuGAG86607	Methylopumilus_planktonicus.trna31-LeuTAG776788-776704LeuTAG8571.7	100	19	0	0	58	76	57	75	9.43e-07	38.2	85	22.3529
Pelagibacter_HTCC7211trna6-LeuGAG523894-523979LeuGAG86607	H5P1trna35-LeuTAG261331-261247LeuTAG85711	100	19	0	0	58	76	57	75	9.43e-07	38.2	85	22.3529
Pelagibacter_HTCC7211trna6-LeuGAG523894-523979LeuGAG86607	Methylophilales_bacterium_HTCC2181trna21-LeuTAG835042-834958LeuTAG85717	100	19	0	0	58	76	57	75	9.43e-07	38.2	85	22.3529
Pelagibacter_HTCC7211trna8-LeuTAA825515-825600LeuTAA86701	H2P3.trna24-LeuTAA803251-803166LeuTAA8670.1	100	86	0	0	1	86	1	86	9.83e-47	170	86	100
Pelagibacter_HTCC7211trna8-LeuTAA825515-825600LeuTAA86701	Pelagibacter_HTCC7211trna8-LeuTAA825515-825600LeuTAA86701	100	86	0	0	1	86	1	86	9.83e-47	170	86	100
Pelagibacter_HTCC7211trna8-LeuTAA825515-825600LeuTAA86701	Candidatus_Pelagibacter_ubique_HTCC1062trna18-LeuTAA1088816-1088732LeuTAA85694	93.023	86	5	1	1	86	1	85	5.03e-30	115	85	94.1174
Pelagibacter_HTCC7211trna8-LeuTAA825515-825600LeuTAA86701	Candidatus_Fonsibacter_ubiquis_LSUCC0530.trna4-LeuTAA372368-372454LeuTAA8768.6	89.655	87	8	1	1	86	1	87	1.84e-23	93.7	87	89.655
Pelagibacter_HTCC7211trna8-LeuTAA825515-825600LeuTAA86701	Methylophilales_bacterium_HTCC2181.trna15-LeuTAA1095389-1095304LeuTAA8671.8	94.286	35	2	0	7	41	7	41	1.59e-11	54	86	38.3722
Pelagibacter_HTCC7211trna8-LeuTAA825515-825600LeuTAA86701	Methylophilales_HTCC2181.trna15-LeuTAA1095389-1095304LeuTAA8671.8	94.286	35	2	0	7	41	7	41	1.59e-11	54	86	38.3722
Pelagibacter_HTCC7211trna8-LeuTAA825515-825600LeuTAA86701	KB13.trna5-LeuTAA358694-358780LeuTAA8776.8	94.286	35	2	0	7	41	7	41	1.59e-11	54	87	37.9311
Pelagibacter_HTCC7211trna8-LeuTAA825515-825600LeuTAA86701	Methylopumilus_planktonicus.trna12-LeuTAA410252-410338LeuTAA8779.1	94.286	35	2	0	7	41	7	41	1.59e-11	54	87	37.9311
Pelagibacter_HTCC7211trna8-LeuTAA825515-825600LeuTAA86701	Methylophilales_bacterium_HTCC2181trna15-LeuTAA1095389-1095304LeuTAA86718	94.286	35	2	0	7	41	7	41	1.59e-11	54	86	38.3722
Pelagibacter_HTCC7211trna8-LeuTAA825515-825600LeuTAA86701	H5P1trna30-LeuTAA464896-464810LeuTAA87795	91.667	36	3	0	7	42	7	42	9.79e-10	48.1	87	37.9312
Pelagibacter_HTCC7211trna8-LeuTAA825515-825600LeuTAA86701	Mosigtrna3-LeuTAA91905-91989LeuTAA85735	91.176	34	3	0	8	41	8	41	1.53e-08	44.1	85	36.4704
Pelagibacter_HTCC7211trna8-LeuTAA825515-825600LeuTAA86701	PMP-MAVG-17.trna1-LeuTAA7829-7913LeuTAA8564.2	88.889	36	4	0	6	41	6	41	2.39e-07	40.1	85	37.6471
Pelagibacter_HTCC7211trna8-LeuTAA825515-825600LeuTAA86701	PMP-MAVG-17trna1-LeuTAA7829-7913LeuTAA85642	88.889	36	4	0	6	41	6	41	2.39e-07	40.1	85	37.6471
Pelagibacter_HTCC7211trna8-LeuTAA825515-825600LeuTAA86701	Melnitztrna4-LeuTAA76219-76305LeuTAA87738	88.571	35	4	0	7	41	7	41	9.43e-07	38.2	87	35.632
Pelagibacter_HTCC7211trna8-LeuTAA825515-825600LeuTAA86701	Methylophilales_bacterium_HTCC2181.trna16-LeuGAG1092296-1092212LeuGAG8568.8	95.455	22	1	0	5	26	5	26	3.73e-06	36.2	85	24.706
Pelagibacter_HTCC7211trna8-LeuTAA825515-825600LeuTAA86701	KB13.trna6-LeuGAG362606-362690LeuGAG8563.2	95.455	22	1	0	5	26	5	26	3.73e-06	36.2	85	24.706
Pelagibacter_HTCC7211trna8-LeuTAA825515-825600LeuTAA86701	Methylophilales_MBRSH7.trna11-LeuGAG1070658-1070742LeuGAG8563.2	95.455	22	1	0	5	26	5	26	3.73e-06	36.2	85	24.706
Pelagibacter_HTCC7211trna8-LeuTAA825515-825600LeuTAA86701	Methylopumilus_planktonicus.trna13-LeuGAG414167-414251LeuGAG8563.2	95.455	22	1	0	5	26	5	26	3.73e-06	36.2	85	24.706
Pelagibacter_HTCC7211trna8-LeuTAA825515-825600LeuTAA86701	H5P1trna31-LeuGAG460906-460822LeuGAG85632	95.455	22	1	0	5	26	5	26	3.73e-06	36.2	85	24.706
Pelagibacter_HTCC7211trna8-LeuTAA825515-825600LeuTAA86701	Methylophilales_bacterium_HTCC2181trna16-LeuGAG1092296-1092212LeuGAG85688	95.455	22	1	0	5	26	5	26	3.73e-06	36.2	85	24.706
Pelagibacter_HTCC7211trna18-LeuTAG1089533-1089449LeuTAG85705	H2P3.trna8-LeuTAG539233-539317LeuTAG8570.5	100	85	0	0	1	85	1	85	3.83e-46	168	85	100
Pelagibacter_HTCC7211trna18-LeuTAG1089533-1089449LeuTAG85705	Pelagibacter_HTCC7211trna18-LeuTAG1089533-1089449LeuTAG85705	100	85	0	0	1	85	1	85	3.83e-46	168	85	100
Pelagibacter_HTCC7211trna18-LeuTAG1089533-1089449LeuTAG85705	Candidatus_Pelagibacter_ubique_HTCC1062trna8-LeuTAG843125-843209LeuTAG85730	91.304	69	6	0	7	75	7	75	2.84e-22	89.7	85	74.1174
Pelagibacter_HTCC7211trna18-LeuTAG1089533-1089449LeuTAG85705	Methylopumilus_planktonicus.trna9-LeuCAA257957-258043LeuCAA8781.8	100	21	0	0	6	26	6	26	5.96e-08	42.1	87	24.1379
Pelagibacter_HTCC7211trna18-LeuTAG1089533-1089449LeuTAG85705	H5P1trna35-LeuTAG261331-261247LeuTAG85711	88.889	36	4	0	8	43	8	43	2.36e-07	40.1	85	37.6471
Pelagibacter_HTCC7211trna18-LeuTAG1089533-1089449LeuTAG85705	Methylophilales_bacterium_HTCC2181.trna21-LeuTAG835042-834958LeuTAG8571.7	100	19	0	0	8	26	8	26	9.31e-07	38.2	85	22.3529
Pelagibacter_HTCC7211trna18-LeuTAG1089533-1089449LeuTAG85705	Methylophilales_HTCC2181.trna21-LeuTAG835042-834958LeuTAG8571.7	100	19	0	0	8	26	8	26	9.31e-07	38.2	85	22.3529
Pelagibacter_HTCC7211trna18-LeuTAG1089533-1089449LeuTAG85705	KB13.trna13-LeuTAG567264-567348LeuTAG8569.3	100	19	0	0	8	26	8	26	9.31e-07	38.2	85	22.3529
Pelagibacter_HTCC7211trna18-LeuTAG1089533-1089449LeuTAG85705	Methylophilales_MBRSH7.trna17-LeuTAG1269442-1269526LeuTAG8570.3	100	19	0	0	8	26	8	26	9.31e-07	38.2	85	22.3529
Pelagibacter_HTCC7211trna18-LeuTAG1089533-1089449LeuTAG85705	Methylopumilus_planktonicus.trna31-LeuTAG776788-776704LeuTAG8571.7	100	19	0	0	8	26	8	26	9.31e-07	38.2	85	22.3529
Pelagibacter_HTCC7211trna18-LeuTAG1089533-1089449LeuTAG85705	Methylophilales_bacterium_HTCC2181trna21-LeuTAG835042-834958LeuTAG85717	100	19	0	0	8	26	8	26	9.31e-07	38.2	85	22.3529
Pelagibacter_HTCC7211trna18-LeuTAG1089533-1089449LeuTAG85705	Candidatus_Fonsibacter_ubiquis_LSUCC0530.trna5-LeuTAG378909-378992LeuTAG8476.0	95.455	22	1	0	53	74	52	73	3.68e-06	36.2	84	25.0001
Pelagibacter_HTCC7211trna28-LeuCAA162110-162026LeuCAA85767	H2P3.trna1-LeuCAA9666-9750LeuCAA8576.7	100	85	0	0	1	85	1	85	3.83e-46	168	85	100
Pelagibacter_HTCC7211trna28-LeuCAA162110-162026LeuCAA85767	Pelagibacter_HTCC7211trna28-LeuCAA162110-162026LeuCAA85767	100	85	0	0	1	85	1	85	3.83e-46	168	85	100
Pelagibacter_HTCC7211trna28-LeuCAA162110-162026LeuCAA85767	Candidatus_Pelagibacter_ubique_HTCC1062trna1-LeuCAA408517-408601LeuCAA85754	97.647	85	2	0	1	85	1	85	2.28e-41	153	85	97.647
Pelagibacter_HTCC7211trna28-LeuCAA162110-162026LeuCAA85767	Candidatus_Pelagibacter_ubique_HTCC1062trna8-LeuTAG843125-843209LeuTAG85730	96.429	28	1	0	1	28	1	28	9.67e-10	48.1	85	31.7648
Pelagibacter_HTCC7211trna28-LeuCAA162110-162026LeuCAA85767	Methylophilales_bacterium_HTCC2181.trna12-LeuCAA1244459-1244373LeuCAA8773.7	100	20	0	0	7	26	7	26	2.36e-07	40.1	87	22.9885
Pelagibacter_HTCC7211trna28-LeuCAA162110-162026LeuCAA85767	Methylophilales_HTCC2181.trna12-LeuCAA1244459-1244373LeuCAA8773.7	100	20	0	0	7	26	7	26	2.36e-07	40.1	87	22.9885
Pelagibacter_HTCC7211trna28-LeuCAA162110-162026LeuCAA85767	KB13.trna28-LeuCAA1022616-1022530LeuCAA8778.5	100	20	0	0	7	26	7	26	2.36e-07	40.1	87	22.9885
Pelagibacter_HTCC7211trna28-LeuCAA162110-162026LeuCAA85767	H5P1trna27-LeuCAA607517-607431LeuCAA87752	100	20	0	0	7	26	7	26	2.36e-07	40.1	87	22.9885
Pelagibacter_HTCC7211trna28-LeuCAA162110-162026LeuCAA85767	H5P1trna27-LeuCAA607517-607431LeuCAA87752	100	20	0	0	56	75	58	77	2.36e-07	40.1	87	22.9885
Pelagibacter_HTCC7211trna28-LeuCAA162110-162026LeuCAA85767	Methylophilales_bacterium_HTCC2181trna12-LeuCAA1244459-1244373LeuCAA87737	100	20	0	0	7	26	7	26	2.36e-07	40.1	87	22.9885
Pelagibacter_HTCC7211trna28-LeuCAA162110-162026LeuCAA85767	Methylopumilus_planktonicus.trna9-LeuCAA257957-258043LeuCAA8781.8	88.571	35	4	0	7	41	7	41	9.31e-07	38.2	87	35.632
Pelagibacter_HTCC7211trna28-LeuCAA162110-162026LeuCAA85767	Eyrgjafatrna1-LeuTAG	100	19	0	0	8	26	8	26	9.31e-07	38.2	85	22.3529
Methylophilales_bacterium_HTCC2181trna12-LeuCAA1244459-1244373LeuCAA87737	Methylophilales_bacterium_HTCC2181.trna12-LeuCAA1244459-1244373LeuCAA8773.7	100	87	0	0	1	87	1	87	2.52e-47	172	87	100
Methylophilales_bacterium_HTCC2181trna12-LeuCAA1244459-1244373LeuCAA87737	Methylophilales_HTCC2181.trna12-LeuCAA1244459-1244373LeuCAA8773.7	100	87	0	0	1	87	1	87	2.52e-47	172	87	100
Methylophilales_bacterium_HTCC2181trna12-LeuCAA1244459-1244373LeuCAA87737	Methylophilales_bacterium_HTCC2181trna12-LeuCAA1244459-1244373LeuCAA87737	100	87	0	0	1	87	1	87	2.52e-47	172	87	100
Methylophilales_bacterium_HTCC2181trna12-LeuCAA1244459-1244373LeuCAA87737	H5P1trna27-LeuCAA607517-607431LeuCAA87752	90.805	87	8	0	1	87	1	87	3.14e-28	109	87	90.805
Methylophilales_bacterium_HTCC2181trna12-LeuCAA1244459-1244373LeuCAA87737	KB13.trna28-LeuCAA1022616-1022530LeuCAA8778.5	100	48	0	0	1	48	1	48	4.73e-24	95.6	87	55.1724
Methylophilales_bacterium_HTCC2181trna12-LeuCAA1244459-1244373LeuCAA87737	Methylopumilus_planktonicus.trna9-LeuCAA257957-258043LeuCAA8781.8	93.333	60	4	0	1	60	1	60	1.15e-21	87.7	87	64.3676
Methylophilales_bacterium_HTCC2181trna12-LeuCAA1244459-1244373LeuCAA87737	H2P3.trna1-LeuCAA9666-9750LeuCAA8576.7	100	20	0	0	7	26	7	26	2.42e-07	40.1	85	23.5294
Methylophilales_bacterium_HTCC2181trna12-LeuCAA1244459-1244373LeuCAA87737	Eyrgjafatrna1-LeuTAG	100	20	0	0	8	27	8	27	2.42e-07	40.1	85	23.5294
Methylophilales_bacterium_HTCC2181trna12-LeuCAA1244459-1244373LeuCAA87737	Pelagibacter_HTCC7211trna28-LeuCAA162110-162026LeuCAA85767	100	20	0	0	7	26	7	26	2.42e-07	40.1	85	23.5294
Methylophilales_bacterium_HTCC2181trna12-LeuCAA1244459-1244373LeuCAA87737	Methylophilales_bacterium_HTCC2181.trna21-LeuTAG835042-834958LeuTAG8571.7	92.593	27	2	0	8	34	8	34	9.56e-07	38.2	85	29.4119
Methylophilales_bacterium_HTCC2181trna12-LeuCAA1244459-1244373LeuCAA87737	Methylophilales_HTCC2181.trna21-LeuTAG835042-834958LeuTAG8571.7	92.593	27	2	0	8	34	8	34	9.56e-07	38.2	85	29.4119
Methylophilales_bacterium_HTCC2181trna12-LeuCAA1244459-1244373LeuCAA87737	KB13.trna13-LeuTAG567264-567348LeuTAG8569.3	92.593	27	2	0	8	34	8	34	9.56e-07	38.2	85	29.4119
Methylophilales_bacterium_HTCC2181trna12-LeuCAA1244459-1244373LeuCAA87737	Methylophilales_MBRSH7.trna17-LeuTAG1269442-1269526LeuTAG8570.3	92.593	27	2	0	8	34	8	34	9.56e-07	38.2	85	29.4119
Methylophilales_bacterium_HTCC2181trna12-LeuCAA1244459-1244373LeuCAA87737	Methylopumilus_planktonicus.trna31-LeuTAG776788-776704LeuTAG8571.7	92.593	27	2	0	8	34	8	34	9.56e-07	38.2	85	29.4119
Methylophilales_bacterium_HTCC2181trna12-LeuCAA1244459-1244373LeuCAA87737	Candidatus_Pelagibacter_ubique_HTCC1062trna1-LeuCAA408517-408601LeuCAA85754	100	19	0	0	8	26	8	26	9.56e-07	38.2	85	22.3529
Methylophilales_bacterium_HTCC2181trna12-LeuCAA1244459-1244373LeuCAA87737	Methylophilales_bacterium_HTCC2181trna21-LeuTAG835042-834958LeuTAG85717	92.593	27	2	0	8	34	8	34	9.56e-07	38.2	85	29.4119
Methylophilales_bacterium_HTCC2181trna15-LeuTAA1095389-1095304LeuTAA86718	Methylophilales_bacterium_HTCC2181.trna15-LeuTAA1095389-1095304LeuTAA8671.8	100	86	0	0	1	86	1	86	9.83e-47	170	86	100
Methylophilales_bacterium_HTCC2181trna15-LeuTAA1095389-1095304LeuTAA86718	Methylophilales_HTCC2181.trna15-LeuTAA1095389-1095304LeuTAA8671.8	100	86	0	0	1	86	1	86	9.83e-47	170	86	100
Methylophilales_bacterium_HTCC2181trna15-LeuTAA1095389-1095304LeuTAA86718	Methylophilales_bacterium_HTCC2181trna15-LeuTAA1095389-1095304LeuTAA86718	100	86	0	0	1	86	1	86	9.83e-47	170	86	100
Methylophilales_bacterium_HTCC2181trna15-LeuTAA1095389-1095304LeuTAA86718	KB13.trna5-LeuTAA358694-358780LeuTAA8776.8	93.103	87	5	1	1	86	1	87	1.27e-30	117	87	93.103
Methylophilales_bacterium_HTCC2181trna15-LeuTAA1095389-1095304LeuTAA86718	Methylopumilus_planktonicus.trna12-LeuTAA410252-410338LeuTAA8779.1	91.954	87	6	1	1	86	1	87	3.1e-28	109	87	91.954
Methylophilales_bacterium_HTCC2181trna15-LeuTAA1095389-1095304LeuTAA86718	H5P1trna30-LeuTAA464896-464810LeuTAA87795	91.954	87	6	1	1	86	1	87	3.1e-28	109	87	91.954
Methylophilales_bacterium_HTCC2181trna15-LeuTAA1095389-1095304LeuTAA86718	PMP-MAVG-17.trna1-LeuTAA7829-7913LeuTAA8564.2	95	40	2	0	7	46	7	46	1.65e-14	63.9	85	44.7059
Methylophilales_bacterium_HTCC2181trna15-LeuTAA1095389-1095304LeuTAA86718	PMP-MAVG-17trna1-LeuTAA7829-7913LeuTAA85642	95	40	2	0	7	46	7	46	1.65e-14	63.9	85	44.7059
Methylophilales_bacterium_HTCC2181trna15-LeuTAA1095389-1095304LeuTAA86718	H2P3.trna24-LeuTAA803251-803166LeuTAA8670.1	94.286	35	2	0	7	41	7	41	1.59e-11	54	86	38.3722
Methylophilales_bacterium_HTCC2181trna15-LeuTAA1095389-1095304LeuTAA86718	Mosigtrna3-LeuTAA91905-91989LeuTAA85735	94.286	35	2	0	8	42	8	42	1.59e-11	54	85	38.8236
Methylophilales_bacterium_HTCC2181trna15-LeuTAA1095389-1095304LeuTAA86718	Candidatus_Pelagibacter_ubique_HTCC1062trna18-LeuTAA1088816-1088732LeuTAA85694	94.286	35	2	0	7	41	7	41	1.59e-11	54	85	38.8236
Methylophilales_bacterium_HTCC2181trna15-LeuTAA1095389-1095304LeuTAA86718	Pelagibacter_HTCC7211trna8-LeuTAA825515-825600LeuTAA86701	94.286	35	2	0	7	41	7	41	1.59e-11	54	86	38.3722
Methylophilales_bacterium_HTCC2181trna15-LeuTAA1095389-1095304LeuTAA86718	Candidatus_Fonsibacter_ubiquis_LSUCC0530.trna4-LeuTAA372368-372454LeuTAA8768.6	91.429	35	3	0	7	41	7	41	3.87e-09	46.1	87	36.7818
Methylophilales_bacterium_HTCC2181trna15-LeuTAA1095389-1095304LeuTAA86718	Melnitztrna4-LeuTAA76219-76305LeuTAA87738	88.889	36	4	0	7	42	7	42	2.39e-07	40.1	87	36.7817
Methylophilales_bacterium_HTCC2181trna16-LeuGAG1092296-1092212LeuGAG85688	Methylophilales_bacterium_HTCC2181.trna16-LeuGAG1092296-1092212LeuGAG8568.8	100	85	0	0	1	85	1	85	3.83e-46	168	85	100
Methylophilales_bacterium_HTCC2181trna16-LeuGAG1092296-1092212LeuGAG85688	Methylophilales_bacterium_HTCC2181trna16-LeuGAG1092296-1092212LeuGAG85688	100	85	0	0	1	85	1	85	3.83e-46	168	85	100
Methylophilales_bacterium_HTCC2181trna16-LeuGAG1092296-1092212LeuGAG85688	KB13.trna6-LeuGAG362606-362690LeuGAG8563.2	98.824	85	1	0	1	85	1	85	9.34e-44	161	85	98.824
Methylophilales_bacterium_HTCC2181trna16-LeuGAG1092296-1092212LeuGAG85688	Methylophilales_MBRSH7.trna11-LeuGAG1070658-1070742LeuGAG8563.2	98.824	85	1	0	1	85	1	85	9.34e-44	161	85	98.824
Methylophilales_bacterium_HTCC2181trna16-LeuGAG1092296-1092212LeuGAG85688	Methylopumilus_planktonicus.trna13-LeuGAG414167-414251LeuGAG8563.2	98.824	85	1	0	1	85	1	85	9.34e-44	161	85	98.824
Methylophilales_bacterium_HTCC2181trna16-LeuGAG1092296-1092212LeuGAG85688	H5P1trna31-LeuGAG460906-460822LeuGAG85632	98.824	85	1	0	1	85	1	85	9.34e-44	161	85	98.824
Methylophilales_bacterium_HTCC2181trna16-LeuGAG1092296-1092212LeuGAG85688	H2P3.trna22-LeuGAG1104872-1104787LeuGAG8660.7	96.552	29	1	0	57	85	58	86	2.45e-10	50.1	86	32.5582
Methylophilales_bacterium_HTCC2181trna16-LeuGAG1092296-1092212LeuGAG85688	Pelagibacter_HTCC7211trna6-LeuGAG523894-523979LeuGAG86607	96.552	29	1	0	57	85	58	86	2.45e-10	50.1	86	32.5582
Methylophilales_bacterium_HTCC2181trna16-LeuGAG1092296-1092212LeuGAG85688	Candidatus_Fonsibacter_ubiquis_LSUCC0530.trna4-LeuTAA372368-372454LeuTAA8768.6	100	22	0	0	5	26	5	26	1.51e-08	44.1	87	25.2874
Methylophilales_bacterium_HTCC2181trna16-LeuGAG1092296-1092212LeuGAG85688	HTVC011Ptrna1-LeuTAG	100	22	0	0	7	28	7	28	1.51e-08	44.1	85	25.8824
Methylophilales_bacterium_HTCC2181trna16-LeuGAG1092296-1092212LeuGAG85688	Methylophilales_bacterium_HTCC2181.trna21-LeuTAG835042-834958LeuTAG8571.7	100	21	0	0	55	75	55	75	5.96e-08	42.1	85	24.7059
Methylophilales_bacterium_HTCC2181trna16-LeuGAG1092296-1092212LeuGAG85688	Methylophilales_HTCC2181.trna21-LeuTAG835042-834958LeuTAG8571.7	100	21	0	0	55	75	55	75	5.96e-08	42.1	85	24.7059
Methylophilales_bacterium_HTCC2181trna16-LeuGAG1092296-1092212LeuGAG85688	KB13.trna13-LeuTAG567264-567348LeuTAG8569.3	100	21	0	0	55	75	55	75	5.96e-08	42.1	85	24.7059
Methylophilales_bacterium_HTCC2181trna16-LeuGAG1092296-1092212LeuGAG85688	Methylophilales_MBRSH7.trna17-LeuTAG1269442-1269526LeuTAG8570.3	100	21	0	0	55	75	55	75	5.96e-08	42.1	85	24.7059
Methylophilales_bacterium_HTCC2181trna16-LeuGAG1092296-1092212LeuGAG85688	Methylopumilus_planktonicus.trna31-LeuTAG776788-776704LeuTAG8571.7	100	21	0	0	55	75	55	75	5.96e-08	42.1	85	24.7059
Methylophilales_bacterium_HTCC2181trna16-LeuGAG1092296-1092212LeuGAG85688	H5P1trna35-LeuTAG261331-261247LeuTAG85711	100	21	0	0	55	75	55	75	5.96e-08	42.1	85	24.7059
Methylophilales_bacterium_HTCC2181trna16-LeuGAG1092296-1092212LeuGAG85688	Methylophilales_bacterium_HTCC2181trna21-LeuTAG835042-834958LeuTAG85717	100	21	0	0	55	75	55	75	5.96e-08	42.1	85	24.7059
Methylophilales_bacterium_HTCC2181trna16-LeuGAG1092296-1092212LeuGAG85688	H2P3.trna24-LeuTAA803251-803166LeuTAA8670.1	95.455	22	1	0	5	26	5	26	3.68e-06	36.2	86	24.4187
Methylophilales_bacterium_HTCC2181trna16-LeuGAG1092296-1092212LeuGAG85688	Candidatus_Pelagibacter_ubique_HTCC1062trna18-LeuTAA1088816-1088732LeuTAA85694	95.455	22	1	0	5	26	5	26	3.68e-06	36.2	85	24.706
Methylophilales_bacterium_HTCC2181trna16-LeuGAG1092296-1092212LeuGAG85688	Pelagibacter_HTCC7211trna8-LeuTAA825515-825600LeuTAA86701	95.455	22	1	0	5	26	5	26	3.68e-06	36.2	86	24.4187
Methylophilales_bacterium_HTCC2181trna21-LeuTAG835042-834958LeuTAG85717	Methylophilales_bacterium_HTCC2181.trna21-LeuTAG835042-834958LeuTAG8571.7	100	85	0	0	1	85	1	85	3.83e-46	168	85	100
Methylophilales_bacterium_HTCC2181trna21-LeuTAG835042-834958LeuTAG85717	Methylophilales_HTCC2181.trna21-LeuTAG835042-834958LeuTAG8571.7	100	85	0	0	1	85	1	85	3.83e-46	168	85	100
Methylophilales_bacterium_HTCC2181trna21-LeuTAG835042-834958LeuTAG85717	Methylopumilus_planktonicus.trna31-LeuTAG776788-776704LeuTAG8571.7	100	85	0	0	1	85	1	85	3.83e-46	168	85	100
Methylophilales_bacterium_HTCC2181trna21-LeuTAG835042-834958LeuTAG85717	Methylophilales_bacterium_HTCC2181trna21-LeuTAG835042-834958LeuTAG85717	100	85	0	0	1	85	1	85	3.83e-46	168	85	100
Methylophilales_bacterium_HTCC2181trna21-LeuTAG835042-834958LeuTAG85717	H5P1trna35-LeuTAG261331-261247LeuTAG85711	97.647	85	2	0	1	85	1	85	2.28e-41	153	85	97.647
Methylophilales_bacterium_HTCC2181trna21-LeuTAG835042-834958LeuTAG85717	KB13.trna13-LeuTAG567264-567348LeuTAG8569.3	95.294	85	4	0	1	85	1	85	1.35e-36	137	85	95.294
Methylophilales_bacterium_HTCC2181trna21-LeuTAG835042-834958LeuTAG85717	Methylophilales_MBRSH7.trna17-LeuTAG1269442-1269526LeuTAG8570.3	95.294	85	4	0	1	85	1	85	1.35e-36	137	85	95.294
Methylophilales_bacterium_HTCC2181trna21-LeuTAG835042-834958LeuTAG85717	Methylophilales_bacterium_HTCC2181.trna16-LeuGAG1092296-1092212LeuGAG8568.8	100	21	0	0	55	75	55	75	5.96e-08	42.1	85	24.7059
Methylophilales_bacterium_HTCC2181trna21-LeuTAG835042-834958LeuTAG85717	KB13.trna6-LeuGAG362606-362690LeuGAG8563.2	100	21	0	0	55	75	55	75	5.96e-08	42.1	85	24.7059
Methylophilales_bacterium_HTCC2181trna21-LeuTAG835042-834958LeuTAG85717	Methylophilales_MBRSH7.trna11-LeuGAG1070658-1070742LeuGAG8563.2	100	21	0	0	55	75	55	75	5.96e-08	42.1	85	24.7059
Methylophilales_bacterium_HTCC2181trna21-LeuTAG835042-834958LeuTAG85717	Methylopumilus_planktonicus.trna13-LeuGAG414167-414251LeuGAG8563.2	100	21	0	0	55	75	55	75	5.96e-08	42.1	85	24.7059
Methylophilales_bacterium_HTCC2181trna21-LeuTAG835042-834958LeuTAG85717	Methylopumilus_planktonicus.trna9-LeuCAA257957-258043LeuCAA8781.8	100	21	0	0	8	28	8	28	5.96e-08	42.1	87	24.1379
Methylophilales_bacterium_HTCC2181trna21-LeuTAG835042-834958LeuTAG85717	H5P1trna31-LeuGAG460906-460822LeuGAG85632	100	21	0	0	55	75	55	75	5.96e-08	42.1	85	24.7059
Methylophilales_bacterium_HTCC2181trna21-LeuTAG835042-834958LeuTAG85717	Methylophilales_bacterium_HTCC2181trna16-LeuGAG1092296-1092212LeuGAG85688	100	21	0	0	55	75	55	75	5.96e-08	42.1	85	24.7059
Methylophilales_bacterium_HTCC2181trna21-LeuTAG835042-834958LeuTAG85717	Candidatus_Pelagibacter_ubique_HTCC1062trna8-LeuTAG843125-843209LeuTAG85730	95.833	24	1	0	8	31	8	31	2.36e-07	40.1	85	27.0587
Methylophilales_bacterium_HTCC2181trna21-LeuTAG835042-834958LeuTAG85717	Methylophilales_bacterium_HTCC2181.trna12-LeuCAA1244459-1244373LeuCAA8773.7	92.593	27	2	0	8	34	8	34	9.31e-07	38.2	87	28.7358
Methylophilales_bacterium_HTCC2181trna21-LeuTAG835042-834958LeuTAG85717	Methylophilales_HTCC2181.trna12-LeuCAA1244459-1244373LeuCAA8773.7	92.593	27	2	0	8	34	8	34	9.31e-07	38.2	87	28.7358
Methylophilales_bacterium_HTCC2181trna21-LeuTAG835042-834958LeuTAG85717	KB13.trna28-LeuCAA1022616-1022530LeuCAA8778.5	92.593	27	2	0	8	34	8	34	9.31e-07	38.2	87	28.7358
Methylophilales_bacterium_HTCC2181trna21-LeuTAG835042-834958LeuTAG85717	H2P3.trna22-LeuGAG1104872-1104787LeuGAG8660.7	100	19	0	0	57	75	58	76	9.31e-07	38.2	86	22.093
Methylophilales_bacterium_HTCC2181trna21-LeuTAG835042-834958LeuTAG85717	H2P3.trna8-LeuTAG539233-539317LeuTAG8570.5	100	19	0	0	8	26	8	26	9.31e-07	38.2	85	22.3529
Methylophilales_bacterium_HTCC2181trna21-LeuTAG835042-834958LeuTAG85717	H5P1trna27-LeuCAA607517-607431LeuCAA87752	92.593	27	2	0	8	34	8	34	9.31e-07	38.2	87	28.7358
Methylophilales_bacterium_HTCC2181trna21-LeuTAG835042-834958LeuTAG85717	Methylophilales_bacterium_HTCC2181trna12-LeuCAA1244459-1244373LeuCAA87737	92.593	27	2	0	8	34	8	34	9.31e-07	38.2	87	28.7358
Methylophilales_bacterium_HTCC2181trna21-LeuTAG835042-834958LeuTAG85717	Pelagibacter_HTCC7211trna18-LeuTAG1089533-1089449LeuTAG85705	100	19	0	0	8	26	8	26	9.31e-07	38.2	85	22.3529
Methylophilales_bacterium_HTCC2181trna21-LeuTAG835042-834958LeuTAG85717	Pelagibacter_HTCC7211trna6-LeuGAG523894-523979LeuGAG86607	100	19	0	0	57	75	58	76	9.31e-07	38.2	86	22.093
Methylophilales_bacterium_HTCC2181trna21-LeuTAG835042-834958LeuTAG85717	Candidatus_Pelagibacter_ubique_HTCC1062trna1-LeuCAA408517-408601LeuCAA85754	95.455	22	1	0	5	26	5	26	3.68e-06	36.2	85	24.706
Candidatus_Pelagibacter_ubique_HTCC1062trna1-LeuCAA408517-408601LeuCAA85754	Candidatus_Pelagibacter_ubique_HTCC1062trna1-LeuCAA408517-408601LeuCAA85754	100	85	0	0	1	85	1	85	3.83e-46	168	85	100
Candidatus_Pelagibacter_ubique_HTCC1062trna1-LeuCAA408517-408601LeuCAA85754	H2P3.trna1-LeuCAA9666-9750LeuCAA8576.7	97.647	85	2	0	1	85	1	85	2.28e-41	153	85	97.647
Candidatus_Pelagibacter_ubique_HTCC1062trna1-LeuCAA408517-408601LeuCAA85754	Pelagibacter_HTCC7211trna28-LeuCAA162110-162026LeuCAA85767	97.647	85	2	0	1	85	1	85	2.28e-41	153	85	97.647
Candidatus_Pelagibacter_ubique_HTCC1062trna1-LeuCAA408517-408601LeuCAA85754	H5P1trna27-LeuCAA607517-607431LeuCAA87752	100	20	0	0	56	75	58	77	2.36e-07	40.1	87	22.9885
Candidatus_Pelagibacter_ubique_HTCC1062trna1-LeuCAA408517-408601LeuCAA85754	H5P1trna27-LeuCAA607517-607431LeuCAA87752	100	19	0	0	8	26	8	26	9.31e-07	38.2	87	21.8391
Candidatus_Pelagibacter_ubique_HTCC1062trna1-LeuCAA408517-408601LeuCAA85754	Candidatus_Pelagibacter_ubique_HTCC1062trna8-LeuTAG843125-843209LeuTAG85730	92.857	28	2	0	1	28	1	28	2.36e-07	40.1	85	30.5882
Candidatus_Pelagibacter_ubique_HTCC1062trna1-LeuCAA408517-408601LeuCAA85754	Methylophilales_bacterium_HTCC2181.trna12-LeuCAA1244459-1244373LeuCAA8773.7	100	19	0	0	8	26	8	26	9.31e-07	38.2	87	21.8391
Candidatus_Pelagibacter_ubique_HTCC1062trna1-LeuCAA408517-408601LeuCAA85754	Methylophilales_HTCC2181.trna12-LeuCAA1244459-1244373LeuCAA8773.7	100	19	0	0	8	26	8	26	9.31e-07	38.2	87	21.8391
Candidatus_Pelagibacter_ubique_HTCC1062trna1-LeuCAA408517-408601LeuCAA85754	KB13.trna28-LeuCAA1022616-1022530LeuCAA8778.5	100	19	0	0	8	26	8	26	9.31e-07	38.2	87	21.8391
Candidatus_Pelagibacter_ubique_HTCC1062trna1-LeuCAA408517-408601LeuCAA85754	Eyrgjafatrna1-LeuTAG	100	19	0	0	8	26	8	26	9.31e-07	38.2	85	22.3529
Candidatus_Pelagibacter_ubique_HTCC1062trna1-LeuCAA408517-408601LeuCAA85754	Methylophilales_bacterium_HTCC2181trna12-LeuCAA1244459-1244373LeuCAA87737	100	19	0	0	8	26	8	26	9.31e-07	38.2	87	21.8391
Candidatus_Pelagibacter_ubique_HTCC1062trna1-LeuCAA408517-408601LeuCAA85754	Methylophilales_bacterium_HTCC2181.trna21-LeuTAG835042-834958LeuTAG8571.7	95.455	22	1	0	5	26	5	26	3.68e-06	36.2	85	24.706
Candidatus_Pelagibacter_ubique_HTCC1062trna1-LeuCAA408517-408601LeuCAA85754	Methylophilales_HTCC2181.trna21-LeuTAG835042-834958LeuTAG8571.7	95.455	22	1	0	5	26	5	26	3.68e-06	36.2	85	24.706
Candidatus_Pelagibacter_ubique_HTCC1062trna1-LeuCAA408517-408601LeuCAA85754	KB13.trna13-LeuTAG567264-567348LeuTAG8569.3	95.455	22	1	0	5	26	5	26	3.68e-06	36.2	85	24.706
Candidatus_Pelagibacter_ubique_HTCC1062trna1-LeuCAA408517-408601LeuCAA85754	Methylophilales_MBRSH7.trna17-LeuTAG1269442-1269526LeuTAG8570.3	95.455	22	1	0	5	26	5	26	3.68e-06	36.2	85	24.706
Candidatus_Pelagibacter_ubique_HTCC1062trna1-LeuCAA408517-408601LeuCAA85754	Methylopumilus_planktonicus.trna31-LeuTAG776788-776704LeuTAG8571.7	95.455	22	1	0	5	26	5	26	3.68e-06	36.2	85	24.706
Candidatus_Pelagibacter_ubique_HTCC1062trna1-LeuCAA408517-408601LeuCAA85754	Methylopumilus_planktonicus.trna9-LeuCAA257957-258043LeuCAA8781.8	88.235	34	4	0	8	41	8	41	3.68e-06	36.2	87	34.4826
Candidatus_Pelagibacter_ubique_HTCC1062trna1-LeuCAA408517-408601LeuCAA85754	H5P1trna35-LeuTAG261331-261247LeuTAG85711	95.455	22	1	0	5	26	5	26	3.68e-06	36.2	85	24.706
Candidatus_Pelagibacter_ubique_HTCC1062trna1-LeuCAA408517-408601LeuCAA85754	Methylophilales_bacterium_HTCC2181trna21-LeuTAG835042-834958LeuTAG85717	95.455	22	1	0	5	26	5	26	3.68e-06	36.2	85	24.706
Candidatus_Pelagibacter_ubique_HTCC1062trna8-LeuTAG843125-843209LeuTAG85730	Candidatus_Pelagibacter_ubique_HTCC1062trna8-LeuTAG843125-843209LeuTAG85730	100	85	0	0	1	85	1	85	3.83e-46	168	85	100
Candidatus_Pelagibacter_ubique_HTCC1062trna8-LeuTAG843125-843209LeuTAG85730	H2P3.trna8-LeuTAG539233-539317LeuTAG8570.5	91.304	69	6	0	7	75	7	75	2.84e-22	89.7	85	74.1174
Candidatus_Pelagibacter_ubique_HTCC1062trna8-LeuTAG843125-843209LeuTAG85730	Pelagibacter_HTCC7211trna18-LeuTAG1089533-1089449LeuTAG85705	91.304	69	6	0	7	75	7	75	2.84e-22	89.7	85	74.1174
Candidatus_Pelagibacter_ubique_HTCC1062trna8-LeuTAG843125-843209LeuTAG85730	Candidatus_Fonsibacter_ubiquis_LSUCC0530.trna5-LeuTAG378909-378992LeuTAG8476.0	87.719	57	7	0	18	74	17	73	1e-12	58	84	59.5236
Candidatus_Pelagibacter_ubique_HTCC1062trna8-LeuTAG843125-843209LeuTAG85730	H5P1trna35-LeuTAG261331-261247LeuTAG85711	91.892	37	3	0	8	44	8	44	2.45e-10	50.1	85	40
Candidatus_Pelagibacter_ubique_HTCC1062trna8-LeuTAG843125-843209LeuTAG85730	H2P3.trna1-LeuCAA9666-9750LeuCAA8576.7	96.429	28	1	0	1	28	1	28	9.67e-10	48.1	85	31.7648
Candidatus_Pelagibacter_ubique_HTCC1062trna8-LeuTAG843125-843209LeuTAG85730	Pelagibacter_HTCC7211trna28-LeuCAA162110-162026LeuCAA85767	96.429	28	1	0	1	28	1	28	9.67e-10	48.1	85	31.7648
Candidatus_Pelagibacter_ubique_HTCC1062trna8-LeuTAG843125-843209LeuTAG85730	HTVC011Ptrna1-LeuTAG	87.805	41	5	0	1	41	1	41	5.96e-08	42.1	85	42.353
Candidatus_Pelagibacter_ubique_HTCC1062trna8-LeuTAG843125-843209LeuTAG85730	Methylophilales_bacterium_HTCC2181.trna21-LeuTAG835042-834958LeuTAG8571.7	95.833	24	1	0	8	31	8	31	2.36e-07	40.1	85	27.0587
Candidatus_Pelagibacter_ubique_HTCC1062trna8-LeuTAG843125-843209LeuTAG85730	Methylophilales_HTCC2181.trna21-LeuTAG835042-834958LeuTAG8571.7	95.833	24	1	0	8	31	8	31	2.36e-07	40.1	85	27.0587
Candidatus_Pelagibacter_ubique_HTCC1062trna8-LeuTAG843125-843209LeuTAG85730	KB13.trna13-LeuTAG567264-567348LeuTAG8569.3	95.833	24	1	0	8	31	8	31	2.36e-07	40.1	85	27.0587
Candidatus_Pelagibacter_ubique_HTCC1062trna8-LeuTAG843125-843209LeuTAG85730	Methylophilales_MBRSH7.trna17-LeuTAG1269442-1269526LeuTAG8570.3	95.833	24	1	0	8	31	8	31	2.36e-07	40.1	85	27.0587
Candidatus_Pelagibacter_ubique_HTCC1062trna8-LeuTAG843125-843209LeuTAG85730	Methylopumilus_planktonicus.trna31-LeuTAG776788-776704LeuTAG8571.7	95.833	24	1	0	8	31	8	31	2.36e-07	40.1	85	27.0587
Candidatus_Pelagibacter_ubique_HTCC1062trna8-LeuTAG843125-843209LeuTAG85730	Methylopumilus_planktonicus.trna9-LeuCAA257957-258043LeuCAA8781.8	100	20	0	0	7	26	7	26	2.36e-07	40.1	87	22.9885
Candidatus_Pelagibacter_ubique_HTCC1062trna8-LeuTAG843125-843209LeuTAG85730	Candidatus_Pelagibacter_ubique_HTCC1062trna1-LeuCAA408517-408601LeuCAA85754	92.857	28	2	0	1	28	1	28	2.36e-07	40.1	85	30.5882
Candidatus_Pelagibacter_ubique_HTCC1062trna8-LeuTAG843125-843209LeuTAG85730	Methylophilales_bacterium_HTCC2181trna21-LeuTAG835042-834958LeuTAG85717	95.833	24	1	0	8	31	8	31	2.36e-07	40.1	85	27.0587
Candidatus_Pelagibacter_ubique_HTCC1062trna18-LeuTAA1088816-1088732LeuTAA85694	Candidatus_Pelagibacter_ubique_HTCC1062trna18-LeuTAA1088816-1088732LeuTAA85694	100	85	0	0	1	85	1	85	3.83e-46	168	85	100
Candidatus_Pelagibacter_ubique_HTCC1062trna18-LeuTAA1088816-1088732LeuTAA85694	H2P3.trna24-LeuTAA803251-803166LeuTAA8670.1	93.023	86	5	1	1	85	1	86	4.96e-30	115	86	93.023
Candidatus_Pelagibacter_ubique_HTCC1062trna18-LeuTAA1088816-1088732LeuTAA85694	Pelagibacter_HTCC7211trna8-LeuTAA825515-825600LeuTAA86701	93.023	86	5	1	1	85	1	86	4.96e-30	115	86	93.023
Candidatus_Pelagibacter_ubique_HTCC1062trna18-LeuTAA1088816-1088732LeuTAA85694	Candidatus_Fonsibacter_ubiquis_LSUCC0530.trna4-LeuTAA372368-372454LeuTAA8768.6	89.655	87	7	1	1	85	1	87	4.61e-24	95.6	87	89.655
Candidatus_Pelagibacter_ubique_HTCC1062trna18-LeuTAA1088816-1088732LeuTAA85694	Methylophilales_bacterium_HTCC2181.trna15-LeuTAA1095389-1095304LeuTAA8671.8	94.286	35	2	0	7	41	7	41	1.57e-11	54	86	38.3722
Candidatus_Pelagibacter_ubique_HTCC1062trna18-LeuTAA1088816-1088732LeuTAA85694	Methylophilales_HTCC2181.trna15-LeuTAA1095389-1095304LeuTAA8671.8	94.286	35	2	0	7	41	7	41	1.57e-11	54	86	38.3722
Candidatus_Pelagibacter_ubique_HTCC1062trna18-LeuTAA1088816-1088732LeuTAA85694	KB13.trna5-LeuTAA358694-358780LeuTAA8776.8	94.286	35	2	0	7	41	7	41	1.57e-11	54	87	37.9311
Candidatus_Pelagibacter_ubique_HTCC1062trna18-LeuTAA1088816-1088732LeuTAA85694	Methylopumilus_planktonicus.trna12-LeuTAA410252-410338LeuTAA8779.1	94.286	35	2	0	7	41	7	41	1.57e-11	54	87	37.9311
Candidatus_Pelagibacter_ubique_HTCC1062trna18-LeuTAA1088816-1088732LeuTAA85694	Methylophilales_bacterium_HTCC2181trna15-LeuTAA1095389-1095304LeuTAA86718	94.286	35	2	0	7	41	7	41	1.57e-11	54	86	38.3722
Candidatus_Pelagibacter_ubique_HTCC1062trna18-LeuTAA1088816-1088732LeuTAA85694	Mosigtrna3-LeuTAA91905-91989LeuTAA85735	94.118	34	2	0	8	41	8	41	6.19e-11	52	85	37.6472
Candidatus_Pelagibacter_ubique_HTCC1062trna18-LeuTAA1088816-1088732LeuTAA85694	H5P1trna30-LeuTAA464896-464810LeuTAA87795	91.667	36	3	0	7	42	7	42	9.67e-10	48.1	87	37.9312
Candidatus_Pelagibacter_ubique_HTCC1062trna18-LeuTAA1088816-1088732LeuTAA85694	PMP-MAVG-17.trna1-LeuTAA7829-7913LeuTAA8564.2	88.889	36	4	0	6	41	6	41	2.36e-07	40.1	85	37.6471
Candidatus_Pelagibacter_ubique_HTCC1062trna18-LeuTAA1088816-1088732LeuTAA85694	PMP-MAVG-17trna1-LeuTAA7829-7913LeuTAA85642	88.889	36	4	0	6	41	6	41	2.36e-07	40.1	85	37.6471
Candidatus_Pelagibacter_ubique_HTCC1062trna18-LeuTAA1088816-1088732LeuTAA85694	Methylophilales_bacterium_HTCC2181.trna16-LeuGAG1092296-1092212LeuGAG8568.8	95.455	22	1	0	5	26	5	26	3.68e-06	36.2	85	24.706
Candidatus_Pelagibacter_ubique_HTCC1062trna18-LeuTAA1088816-1088732LeuTAA85694	KB13.trna6-LeuGAG362606-362690LeuGAG8563.2	95.455	22	1	0	5	26	5	26	3.68e-06	36.2	85	24.706
Candidatus_Pelagibacter_ubique_HTCC1062trna18-LeuTAA1088816-1088732LeuTAA85694	Methylophilales_MBRSH7.trna11-LeuGAG1070658-1070742LeuGAG8563.2	95.455	22	1	0	5	26	5	26	3.68e-06	36.2	85	24.706
Candidatus_Pelagibacter_ubique_HTCC1062trna18-LeuTAA1088816-1088732LeuTAA85694	Methylopumilus_planktonicus.trna13-LeuGAG414167-414251LeuGAG8563.2	95.455	22	1	0	5	26	5	26	3.68e-06	36.2	85	24.706
Candidatus_Pelagibacter_ubique_HTCC1062trna18-LeuTAA1088816-1088732LeuTAA85694	H5P1trna31-LeuGAG460906-460822LeuGAG85632	95.455	22	1	0	5	26	5	26	3.68e-06	36.2	85	24.706
Candidatus_Pelagibacter_ubique_HTCC1062trna18-LeuTAA1088816-1088732LeuTAA85694	Methylophilales_bacterium_HTCC2181trna16-LeuGAG1092296-1092212LeuGAG85688	95.455	22	1	0	5	26	5	26	3.68e-06	36.2	85	24.706
H5P1trna27-LeuCAA607517-607431LeuCAA87752	H5P1trna27-LeuCAA607517-607431LeuCAA87752	100	87	0	0	1	87	1	87	2.52e-47	172	87	100
H5P1trna27-LeuCAA607517-607431LeuCAA87752	KB13.trna28-LeuCAA1022616-1022530LeuCAA8778.5	95.402	87	4	0	1	87	1	87	8.9e-38	141	87	95.402
H5P1trna27-LeuCAA607517-607431LeuCAA87752	Methylophilales_bacterium_HTCC2181.trna12-LeuCAA1244459-1244373LeuCAA8773.7	90.805	87	8	0	1	87	1	87	3.14e-28	109	87	90.805
H5P1trna27-LeuCAA607517-607431LeuCAA87752	Methylophilales_HTCC2181.trna12-LeuCAA1244459-1244373LeuCAA8773.7	90.805	87	8	0	1	87	1	87	3.14e-28	109	87	90.805
H5P1trna27-LeuCAA607517-607431LeuCAA87752	Methylophilales_bacterium_HTCC2181trna12-LeuCAA1244459-1244373LeuCAA87737	90.805	87	8	0	1	87	1	87	3.14e-28	109	87	90.805
H5P1trna27-LeuCAA607517-607431LeuCAA87752	Methylopumilus_planktonicus.trna9-LeuCAA257957-258043LeuCAA8781.8	89.655	87	9	0	1	87	1	87	7.66e-26	101	87	89.655
H5P1trna27-LeuCAA607517-607431LeuCAA87752	H2P3.trna1-LeuCAA9666-9750LeuCAA8576.7	100	20	0	0	7	26	7	26	2.42e-07	40.1	85	23.5294
H5P1trna27-LeuCAA607517-607431LeuCAA87752	H2P3.trna1-LeuCAA9666-9750LeuCAA8576.7	100	20	0	0	58	77	56	75	2.42e-07	40.1	85	23.5294
H5P1trna27-LeuCAA607517-607431LeuCAA87752	Eyrgjafatrna1-LeuTAG	100	20	0	0	8	27	8	27	2.42e-07	40.1	85	23.5294
H5P1trna27-LeuCAA607517-607431LeuCAA87752	Candidatus_Pelagibacter_ubique_HTCC1062trna1-LeuCAA408517-408601LeuCAA85754	100	20	0	0	58	77	56	75	2.42e-07	40.1	85	23.5294
H5P1trna27-LeuCAA607517-607431LeuCAA87752	Candidatus_Pelagibacter_ubique_HTCC1062trna1-LeuCAA408517-408601LeuCAA85754	100	19	0	0	8	26	8	26	9.56e-07	38.2	85	22.3529
H5P1trna27-LeuCAA607517-607431LeuCAA87752	Pelagibacter_HTCC7211trna28-LeuCAA162110-162026LeuCAA85767	100	20	0	0	7	26	7	26	2.42e-07	40.1	85	23.5294
H5P1trna27-LeuCAA607517-607431LeuCAA87752	Pelagibacter_HTCC7211trna28-LeuCAA162110-162026LeuCAA85767	100	20	0	0	58	77	56	75	2.42e-07	40.1	85	23.5294
H5P1trna27-LeuCAA607517-607431LeuCAA87752	Methylophilales_bacterium_HTCC2181.trna21-LeuTAG835042-834958LeuTAG8571.7	92.593	27	2	0	8	34	8	34	9.56e-07	38.2	85	29.4119
H5P1trna27-LeuCAA607517-607431LeuCAA87752	Methylophilales_HTCC2181.trna21-LeuTAG835042-834958LeuTAG8571.7	92.593	27	2	0	8	34	8	34	9.56e-07	38.2	85	29.4119
H5P1trna27-LeuCAA607517-607431LeuCAA87752	KB13.trna13-LeuTAG567264-567348LeuTAG8569.3	92.593	27	2	0	8	34	8	34	9.56e-07	38.2	85	29.4119
H5P1trna27-LeuCAA607517-607431LeuCAA87752	KB13.trna13-LeuTAG567264-567348LeuTAG8569.3	95.455	22	1	0	55	76	53	74	3.78e-06	36.2	85	24.706
H5P1trna27-LeuCAA607517-607431LeuCAA87752	Methylophilales_MBRSH7.trna17-LeuTAG1269442-1269526LeuTAG8570.3	92.593	27	2	0	8	34	8	34	9.56e-07	38.2	85	29.4119
H5P1trna27-LeuCAA607517-607431LeuCAA87752	Methylophilales_MBRSH7.trna17-LeuTAG1269442-1269526LeuTAG8570.3	95.455	22	1	0	55	76	53	74	3.78e-06	36.2	85	24.706
H5P1trna27-LeuCAA607517-607431LeuCAA87752	Methylopumilus_planktonicus.trna31-LeuTAG776788-776704LeuTAG8571.7	92.593	27	2	0	8	34	8	34	9.56e-07	38.2	85	29.4119
H5P1trna27-LeuCAA607517-607431LeuCAA87752	Methylophilales_bacterium_HTCC2181trna21-LeuTAG835042-834958LeuTAG85717	92.593	27	2	0	8	34	8	34	9.56e-07	38.2	85	29.4119
H5P1trna30-LeuTAA464896-464810LeuTAA87795	H5P1trna30-LeuTAA464896-464810LeuTAA87795	100	87	0	0	1	87	1	87	2.52e-47	172	87	100
H5P1trna30-LeuTAA464896-464810LeuTAA87795	KB13.trna5-LeuTAA358694-358780LeuTAA8776.8	91.954	87	7	0	1	87	1	87	1.29e-30	117	87	91.954
H5P1trna30-LeuTAA464896-464810LeuTAA87795	Methylophilales_bacterium_HTCC2181.trna15-LeuTAA1095389-1095304LeuTAA8671.8	91.954	87	6	1	1	87	1	86	3.14e-28	109	86	93.0232
H5P1trna30-LeuTAA464896-464810LeuTAA87795	Methylophilales_HTCC2181.trna15-LeuTAA1095389-1095304LeuTAA8671.8	91.954	87	6	1	1	87	1	86	3.14e-28	109	86	93.0232
H5P1trna30-LeuTAA464896-464810LeuTAA87795	Methylophilales_bacterium_HTCC2181trna15-LeuTAA1095389-1095304LeuTAA86718	91.954	87	6	1	1	87	1	86	3.14e-28	109	86	93.0232
H5P1trna30-LeuTAA464896-464810LeuTAA87795	Methylopumilus_planktonicus.trna12-LeuTAA410252-410338LeuTAA8779.1	89.655	87	9	0	1	87	1	87	7.66e-26	101	87	89.655
H5P1trna30-LeuTAA464896-464810LeuTAA87795	Methylopumilus_planktonicus.trna9-LeuCAA257957-258043LeuCAA8781.8	91.667	36	3	0	8	43	8	43	9.92e-10	48.1	87	37.9312
H5P1trna30-LeuTAA464896-464810LeuTAA87795	H2P3.trna24-LeuTAA803251-803166LeuTAA8670.1	91.667	36	3	0	7	42	7	42	9.92e-10	48.1	86	38.3722
H5P1trna30-LeuTAA464896-464810LeuTAA87795	Candidatus_Pelagibacter_ubique_HTCC1062trna18-LeuTAA1088816-1088732LeuTAA85694	91.667	36	3	0	7	42	7	42	9.92e-10	48.1	85	38.8237
H5P1trna30-LeuTAA464896-464810LeuTAA87795	Pelagibacter_HTCC7211trna8-LeuTAA825515-825600LeuTAA86701	91.667	36	3	0	7	42	7	42	9.92e-10	48.1	86	38.3722
H5P1trna30-LeuTAA464896-464810LeuTAA87795	Candidatus_Fonsibacter_ubiquis_LSUCC0530.trna4-LeuTAA372368-372454LeuTAA8768.6	93.103	29	2	0	14	42	14	42	6.12e-08	42.1	87	31.0343
H5P1trna31-LeuGAG460906-460822LeuGAG85632	KB13.trna6-LeuGAG362606-362690LeuGAG8563.2	100	85	0	0	1	85	1	85	3.83e-46	168	85	100
H5P1trna31-LeuGAG460906-460822LeuGAG85632	Methylophilales_MBRSH7.trna11-LeuGAG1070658-1070742LeuGAG8563.2	100	85	0	0	1	85	1	85	3.83e-46	168	85	100
H5P1trna31-LeuGAG460906-460822LeuGAG85632	Methylopumilus_planktonicus.trna13-LeuGAG414167-414251LeuGAG8563.2	100	85	0	0	1	85	1	85	3.83e-46	168	85	100
H5P1trna31-LeuGAG460906-460822LeuGAG85632	H5P1trna31-LeuGAG460906-460822LeuGAG85632	100	85	0	0	1	85	1	85	3.83e-46	168	85	100
H5P1trna31-LeuGAG460906-460822LeuGAG85632	Methylophilales_bacterium_HTCC2181.trna16-LeuGAG1092296-1092212LeuGAG8568.8	98.824	85	1	0	1	85	1	85	9.34e-44	161	85	98.824
H5P1trna31-LeuGAG460906-460822LeuGAG85632	Methylophilales_bacterium_HTCC2181trna16-LeuGAG1092296-1092212LeuGAG85688	98.824	85	1	0	1	85	1	85	9.34e-44	161	85	98.824
H5P1trna31-LeuGAG460906-460822LeuGAG85632	H2P3.trna22-LeuGAG1104872-1104787LeuGAG8660.7	96.552	29	1	0	57	85	58	86	2.45e-10	50.1	86	32.5582
H5P1trna31-LeuGAG460906-460822LeuGAG85632	Pelagibacter_HTCC7211trna6-LeuGAG523894-523979LeuGAG86607	96.552	29	1	0	57	85	58	86	2.45e-10	50.1	86	32.5582
H5P1trna31-LeuGAG460906-460822LeuGAG85632	Candidatus_Fonsibacter_ubiquis_LSUCC0530.trna4-LeuTAA372368-372454LeuTAA8768.6	100	22	0	0	5	26	5	26	1.51e-08	44.1	87	25.2874
H5P1trna31-LeuGAG460906-460822LeuGAG85632	HTVC011Ptrna1-LeuTAG	100	22	0	0	7	28	7	28	1.51e-08	44.1	85	25.8824
H5P1trna31-LeuGAG460906-460822LeuGAG85632	Methylophilales_bacterium_HTCC2181.trna21-LeuTAG835042-834958LeuTAG8571.7	100	21	0	0	55	75	55	75	5.96e-08	42.1	85	24.7059
H5P1trna31-LeuGAG460906-460822LeuGAG85632	Methylophilales_HTCC2181.trna21-LeuTAG835042-834958LeuTAG8571.7	100	21	0	0	55	75	55	75	5.96e-08	42.1	85	24.7059
H5P1trna31-LeuGAG460906-460822LeuGAG85632	KB13.trna13-LeuTAG567264-567348LeuTAG8569.3	100	21	0	0	55	75	55	75	5.96e-08	42.1	85	24.7059
H5P1trna31-LeuGAG460906-460822LeuGAG85632	Methylophilales_MBRSH7.trna17-LeuTAG1269442-1269526LeuTAG8570.3	100	21	0	0	55	75	55	75	5.96e-08	42.1	85	24.7059
H5P1trna31-LeuGAG460906-460822LeuGAG85632	Methylopumilus_planktonicus.trna31-LeuTAG776788-776704LeuTAG8571.7	100	21	0	0	55	75	55	75	5.96e-08	42.1	85	24.7059
H5P1trna31-LeuGAG460906-460822LeuGAG85632	H5P1trna35-LeuTAG261331-261247LeuTAG85711	100	21	0	0	55	75	55	75	5.96e-08	42.1	85	24.7059
H5P1trna31-LeuGAG460906-460822LeuGAG85632	Methylophilales_bacterium_HTCC2181trna21-LeuTAG835042-834958LeuTAG85717	100	21	0	0	55	75	55	75	5.96e-08	42.1	85	24.7059
H5P1trna31-LeuGAG460906-460822LeuGAG85632	H2P3.trna24-LeuTAA803251-803166LeuTAA8670.1	95.455	22	1	0	5	26	5	26	3.68e-06	36.2	86	24.4187
H5P1trna31-LeuGAG460906-460822LeuGAG85632	Candidatus_Pelagibacter_ubique_HTCC1062trna18-LeuTAA1088816-1088732LeuTAA85694	95.455	22	1	0	5	26	5	26	3.68e-06	36.2	85	24.706
H5P1trna31-LeuGAG460906-460822LeuGAG85632	Pelagibacter_HTCC7211trna8-LeuTAA825515-825600LeuTAA86701	95.455	22	1	0	5	26	5	26	3.68e-06	36.2	86	24.4187
H5P1trna35-LeuTAG261331-261247LeuTAG85711	H5P1trna35-LeuTAG261331-261247LeuTAG85711	100	85	0	0	1	85	1	85	3.83e-46	168	85	100
H5P1trna35-LeuTAG261331-261247LeuTAG85711	Methylophilales_bacterium_HTCC2181.trna21-LeuTAG835042-834958LeuTAG8571.7	97.647	85	2	0	1	85	1	85	2.28e-41	153	85	97.647
H5P1trna35-LeuTAG261331-261247LeuTAG85711	Methylophilales_HTCC2181.trna21-LeuTAG835042-834958LeuTAG8571.7	97.647	85	2	0	1	85	1	85	2.28e-41	153	85	97.647
H5P1trna35-LeuTAG261331-261247LeuTAG85711	Methylopumilus_planktonicus.trna31-LeuTAG776788-776704LeuTAG8571.7	97.647	85	2	0	1	85	1	85	2.28e-41	153	85	97.647
H5P1trna35-LeuTAG261331-261247LeuTAG85711	Methylophilales_bacterium_HTCC2181trna21-LeuTAG835042-834958LeuTAG85717	97.647	85	2	0	1	85	1	85	2.28e-41	153	85	97.647
H5P1trna35-LeuTAG261331-261247LeuTAG85711	KB13.trna13-LeuTAG567264-567348LeuTAG8569.3	92.941	85	6	0	1	85	1	85	8.05e-32	121	85	92.941
H5P1trna35-LeuTAG261331-261247LeuTAG85711	Methylophilales_MBRSH7.trna17-LeuTAG1269442-1269526LeuTAG8570.3	92.941	85	6	0	1	85	1	85	8.05e-32	121	85	92.941
H5P1trna35-LeuTAG261331-261247LeuTAG85711	Candidatus_Pelagibacter_ubique_HTCC1062trna8-LeuTAG843125-843209LeuTAG85730	91.892	37	3	0	8	44	8	44	2.45e-10	50.1	85	40
H5P1trna35-LeuTAG261331-261247LeuTAG85711	Methylophilales_bacterium_HTCC2181.trna16-LeuGAG1092296-1092212LeuGAG8568.8	100	21	0	0	55	75	55	75	5.96e-08	42.1	85	24.7059
H5P1trna35-LeuTAG261331-261247LeuTAG85711	KB13.trna6-LeuGAG362606-362690LeuGAG8563.2	100	21	0	0	55	75	55	75	5.96e-08	42.1	85	24.7059
H5P1trna35-LeuTAG261331-261247LeuTAG85711	Methylophilales_MBRSH7.trna11-LeuGAG1070658-1070742LeuGAG8563.2	100	21	0	0	55	75	55	75	5.96e-08	42.1	85	24.7059
H5P1trna35-LeuTAG261331-261247LeuTAG85711	Methylopumilus_planktonicus.trna13-LeuGAG414167-414251LeuGAG8563.2	100	21	0	0	55	75	55	75	5.96e-08	42.1	85	24.7059
H5P1trna35-LeuTAG261331-261247LeuTAG85711	Methylopumilus_planktonicus.trna9-LeuCAA257957-258043LeuCAA8781.8	100	21	0	0	8	28	8	28	5.96e-08	42.1	87	24.1379
H5P1trna35-LeuTAG261331-261247LeuTAG85711	H5P1trna31-LeuGAG460906-460822LeuGAG85632	100	21	0	0	55	75	55	75	5.96e-08	42.1	85	24.7059
H5P1trna35-LeuTAG261331-261247LeuTAG85711	Methylophilales_bacterium_HTCC2181trna16-LeuGAG1092296-1092212LeuGAG85688	100	21	0	0	55	75	55	75	5.96e-08	42.1	85	24.7059
H5P1trna35-LeuTAG261331-261247LeuTAG85711	H2P3.trna8-LeuTAG539233-539317LeuTAG8570.5	88.889	36	4	0	8	43	8	43	2.36e-07	40.1	85	37.6471
H5P1trna35-LeuTAG261331-261247LeuTAG85711	Pelagibacter_HTCC7211trna18-LeuTAG1089533-1089449LeuTAG85705	88.889	36	4	0	8	43	8	43	2.36e-07	40.1	85	37.6471
H5P1trna35-LeuTAG261331-261247LeuTAG85711	H2P3.trna22-LeuGAG1104872-1104787LeuGAG8660.7	100	19	0	0	57	75	58	76	9.31e-07	38.2	86	22.093
H5P1trna35-LeuTAG261331-261247LeuTAG85711	Pelagibacter_HTCC7211trna6-LeuGAG523894-523979LeuGAG86607	100	19	0	0	57	75	58	76	9.31e-07	38.2	86	22.093
H5P1trna35-LeuTAG261331-261247LeuTAG85711	Candidatus_Pelagibacter_ubique_HTCC1062trna1-LeuCAA408517-408601LeuCAA85754	95.455	22	1	0	5	26	5	26	3.68e-06	36.2	85	24.706
PMP-MAVG-17trna1-LeuTAA7829-7913LeuTAA85642	PMP-MAVG-17.trna1-LeuTAA7829-7913LeuTAA8564.2	100	85	0	0	1	85	1	85	3.83e-46	168	85	100
PMP-MAVG-17trna1-LeuTAA7829-7913LeuTAA85642	PMP-MAVG-17trna1-LeuTAA7829-7913LeuTAA85642	100	85	0	0	1	85	1	85	3.83e-46	168	85	100
PMP-MAVG-17trna1-LeuTAA7829-7913LeuTAA85642	Methylopumilus_planktonicus.trna12-LeuTAA410252-410338LeuTAA8779.1	95.122	41	2	0	7	47	7	47	4.12e-15	65.9	87	44.8276
PMP-MAVG-17trna1-LeuTAA7829-7913LeuTAA85642	Methylophilales_bacterium_HTCC2181.trna15-LeuTAA1095389-1095304LeuTAA8671.8	95	40	2	0	7	46	7	46	1.63e-14	63.9	86	44.186
PMP-MAVG-17trna1-LeuTAA7829-7913LeuTAA85642	Methylophilales_HTCC2181.trna15-LeuTAA1095389-1095304LeuTAA8671.8	95	40	2	0	7	46	7	46	1.63e-14	63.9	86	44.186
PMP-MAVG-17trna1-LeuTAA7829-7913LeuTAA85642	KB13.trna5-LeuTAA358694-358780LeuTAA8776.8	95	40	2	0	7	46	7	46	1.63e-14	63.9	87	43.6782
PMP-MAVG-17trna1-LeuTAA7829-7913LeuTAA85642	Methylophilales_bacterium_HTCC2181trna15-LeuTAA1095389-1095304LeuTAA86718	95	40	2	0	7	46	7	46	1.63e-14	63.9	86	44.186
PMP-MAVG-17trna1-LeuTAA7829-7913LeuTAA85642	Melnitztrna4-LeuTAA76219-76305LeuTAA87738	92.857	42	3	0	1	42	1	42	2.54e-13	60	87	44.8275
PMP-MAVG-17trna1-LeuTAA7829-7913LeuTAA85642	Candidatus_Fonsibacter_ubiquis_LSUCC0530.trna4-LeuTAA372368-372454LeuTAA8768.6	91.667	36	3	0	6	41	6	41	9.67e-10	48.1	87	37.9312
PMP-MAVG-17trna1-LeuTAA7829-7913LeuTAA85642	H2P3.trna24-LeuTAA803251-803166LeuTAA8670.1	88.889	36	4	0	6	41	6	41	2.36e-07	40.1	86	37.2093
PMP-MAVG-17trna1-LeuTAA7829-7913LeuTAA85642	Candidatus_Pelagibacter_ubique_HTCC1062trna18-LeuTAA1088816-1088732LeuTAA85694	88.889	36	4	0	6	41	6	41	2.36e-07	40.1	85	37.6471
PMP-MAVG-17trna1-LeuTAA7829-7913LeuTAA85642	Pelagibacter_HTCC7211trna8-LeuTAA825515-825600LeuTAA86701	88.889	36	4	0	6	41	6	41	2.36e-07	40.1	86	37.2093
PMP-MAVG-17trna1-LeuTAA7829-7913LeuTAA85642	Mosigtrna3-LeuTAA91905-91989LeuTAA85735	88.571	35	4	0	8	42	8	42	9.31e-07	38.2	85	36.4704
Mosigtrna3-LeuTAA91905-91989LeuTAA85735	Mosigtrna3-LeuTAA91905-91989LeuTAA85735	100	85	0	0	1	85	1	85	3.83e-46	168	85	100
Mosigtrna3-LeuTAA91905-91989LeuTAA85735	Methylophilales_bacterium_HTCC2181.trna15-LeuTAA1095389-1095304LeuTAA8671.8	94.286	35	2	0	8	42	8	42	1.57e-11	54	86	38.3722
Mosigtrna3-LeuTAA91905-91989LeuTAA85735	Methylophilales_HTCC2181.trna15-LeuTAA1095389-1095304LeuTAA8671.8	94.286	35	2	0	8	42	8	42	1.57e-11	54	86	38.3722
Mosigtrna3-LeuTAA91905-91989LeuTAA85735	KB13.trna5-LeuTAA358694-358780LeuTAA8776.8	94.286	35	2	0	8	42	8	42	1.57e-11	54	87	37.9311
Mosigtrna3-LeuTAA91905-91989LeuTAA85735	Methylopumilus_planktonicus.trna12-LeuTAA410252-410338LeuTAA8779.1	94.286	35	2	0	8	42	8	42	1.57e-11	54	87	37.9311
Mosigtrna3-LeuTAA91905-91989LeuTAA85735	Methylophilales_bacterium_HTCC2181trna15-LeuTAA1095389-1095304LeuTAA86718	94.286	35	2	0	8	42	8	42	1.57e-11	54	86	38.3722
Mosigtrna3-LeuTAA91905-91989LeuTAA85735	Candidatus_Pelagibacter_ubique_HTCC1062trna18-LeuTAA1088816-1088732LeuTAA85694	94.118	34	2	0	8	41	8	41	6.19e-11	52	85	37.6472
Mosigtrna3-LeuTAA91905-91989LeuTAA85735	H2P3.trna24-LeuTAA803251-803166LeuTAA8670.1	91.176	34	3	0	8	41	8	41	1.51e-08	44.1	86	36.0463
Mosigtrna3-LeuTAA91905-91989LeuTAA85735	Pelagibacter_HTCC7211trna8-LeuTAA825515-825600LeuTAA86701	91.176	34	3	0	8	41	8	41	1.51e-08	44.1	86	36.0463
Mosigtrna3-LeuTAA91905-91989LeuTAA85735	PMP-MAVG-17.trna1-LeuTAA7829-7913LeuTAA8564.2	88.571	35	4	0	8	42	8	42	9.31e-07	38.2	85	36.4704
Mosigtrna3-LeuTAA91905-91989LeuTAA85735	PMP-MAVG-17trna1-LeuTAA7829-7913LeuTAA85642	88.571	35	4	0	8	42	8	42	9.31e-07	38.2	85	36.4704
Mosigtrna3-LeuTAA91905-91989LeuTAA85735	Candidatus_Fonsibacter_ubiquis_LSUCC0530.trna4-LeuTAA372368-372454LeuTAA8768.6	88.235	34	4	0	8	41	8	41	3.68e-06	36.2	87	34.4826
Melnitztrna4-LeuTAA76219-76305LeuTAA87738	Melnitztrna4-LeuTAA76219-76305LeuTAA87738	100	87	0	0	1	87	1	87	2.52e-47	172	87	100
Melnitztrna4-LeuTAA76219-76305LeuTAA87738	PMP-MAVG-17.trna1-LeuTAA7829-7913LeuTAA8564.2	92.857	42	3	0	1	42	1	42	2.61e-13	60	85	45.8823
Melnitztrna4-LeuTAA76219-76305LeuTAA87738	PMP-MAVG-17trna1-LeuTAA7829-7913LeuTAA85642	92.857	42	3	0	1	42	1	42	2.61e-13	60	85	45.8823
Melnitztrna4-LeuTAA76219-76305LeuTAA87738	Candidatus_Fonsibacter_ubiquis_LSUCC0530.trna4-LeuTAA372368-372454LeuTAA8768.6	91.429	35	3	0	7	41	7	41	3.92e-09	46.1	87	36.7818
Melnitztrna4-LeuTAA76219-76305LeuTAA87738	Methylophilales_bacterium_HTCC2181.trna15-LeuTAA1095389-1095304LeuTAA8671.8	88.889	36	4	0	7	42	7	42	2.42e-07	40.1	86	37.2093
Melnitztrna4-LeuTAA76219-76305LeuTAA87738	Methylophilales_HTCC2181.trna15-LeuTAA1095389-1095304LeuTAA8671.8	88.889	36	4	0	7	42	7	42	2.42e-07	40.1	86	37.2093
Melnitztrna4-LeuTAA76219-76305LeuTAA87738	KB13.trna5-LeuTAA358694-358780LeuTAA8776.8	88.889	36	4	0	7	42	7	42	2.42e-07	40.1	87	36.7817
Melnitztrna4-LeuTAA76219-76305LeuTAA87738	Methylopumilus_planktonicus.trna12-LeuTAA410252-410338LeuTAA8779.1	88.889	36	4	0	7	42	7	42	2.42e-07	40.1	87	36.7817
Melnitztrna4-LeuTAA76219-76305LeuTAA87738	Methylophilales_bacterium_HTCC2181trna15-LeuTAA1095389-1095304LeuTAA86718	88.889	36	4	0	7	42	7	42	2.42e-07	40.1	86	37.2093
Melnitztrna4-LeuTAA76219-76305LeuTAA87738	H2P3.trna24-LeuTAA803251-803166LeuTAA8670.1	88.571	35	4	0	7	41	7	41	9.56e-07	38.2	86	36.0463
Melnitztrna4-LeuTAA76219-76305LeuTAA87738	Pelagibacter_HTCC7211trna8-LeuTAA825515-825600LeuTAA86701	88.571	35	4	0	7	41	7	41	9.56e-07	38.2	86	36.0463
HTVC025Ptrna1-LeuTAG	HTVC025Ptrna1-LeuTAG	100	85	0	0	1	85	1	85	3.83e-46	168	85	100
HTVC025Ptrna1-LeuTAG	Eyrgjafatrna1-LeuTAG	85.185	54	8	0	5	58	5	58	1.51e-08	44.1	85	54.1175
HTVC025Ptrna1-LeuTAG	HTVC011Ptrna1-LeuTAG	92.308	26	2	0	1	26	1	26	3.68e-06	36.2	85	28.2354
HTVC200Ptrna1-LeuTAA	HTVC200Ptrna1-LeuTAA	100	86	0	0	1	86	1	86	9.83e-47	170	86	100
HTVC200Ptrna1-LeuTAA	HTVC119Ptrna1-LeuTAA	97.674	86	2	0	1	86	1	86	5.84e-42	155	86	97.674
HTVC200Ptrna1-LeuTAA	H2P3.trna22-LeuGAG1104872-1104787LeuGAG8660.7	95.833	24	1	0	8	31	8	31	2.39e-07	40.1	86	26.7441
HTVC200Ptrna1-LeuTAA	Pelagibacter_HTCC7211trna6-LeuGAG523894-523979LeuGAG86607	95.833	24	1	0	8	31	8	31	2.39e-07	40.1	86	26.7441
HTVC119Ptrna1-LeuTAA	HTVC119Ptrna1-LeuTAA	100	86	0	0	1	86	1	86	9.83e-47	170	86	100
HTVC119Ptrna1-LeuTAA	HTVC200Ptrna1-LeuTAA	97.674	86	2	0	1	86	1	86	5.84e-42	155	86	97.674
HTVC119Ptrna1-LeuTAA	H2P3.trna22-LeuGAG1104872-1104787LeuGAG8660.7	95.833	24	1	0	8	31	8	31	2.39e-07	40.1	86	26.7441
HTVC119Ptrna1-LeuTAA	Pelagibacter_HTCC7211trna6-LeuGAG523894-523979LeuGAG86607	95.833	24	1	0	8	31	8	31	2.39e-07	40.1	86	26.7441
HTVC011Ptrna1-LeuTAG	HTVC011Ptrna1-LeuTAG	100	85	0	0	1	85	1	85	3.83e-46	168	85	100
HTVC011Ptrna1-LeuTAG	Candidatus_Fonsibacter_ubiquis_LSUCC0530.trna5-LeuTAG378909-378992LeuTAG8476.0	89.041	73	7	1	5	77	5	76	1.69e-17	73.8	84	77.3809
HTVC011Ptrna1-LeuTAG	Methylophilales_bacterium_HTCC2181.trna16-LeuGAG1092296-1092212LeuGAG8568.8	100	22	0	0	7	28	7	28	1.51e-08	44.1	85	25.8824
HTVC011Ptrna1-LeuTAG	KB13.trna6-LeuGAG362606-362690LeuGAG8563.2	100	22	0	0	7	28	7	28	1.51e-08	44.1	85	25.8824
HTVC011Ptrna1-LeuTAG	Methylophilales_MBRSH7.trna11-LeuGAG1070658-1070742LeuGAG8563.2	100	22	0	0	7	28	7	28	1.51e-08	44.1	85	25.8824
HTVC011Ptrna1-LeuTAG	Methylopumilus_planktonicus.trna13-LeuGAG414167-414251LeuGAG8563.2	100	22	0	0	7	28	7	28	1.51e-08	44.1	85	25.8824
HTVC011Ptrna1-LeuTAG	H5P1trna31-LeuGAG460906-460822LeuGAG85632	100	22	0	0	7	28	7	28	1.51e-08	44.1	85	25.8824
HTVC011Ptrna1-LeuTAG	Methylophilales_bacterium_HTCC2181trna16-LeuGAG1092296-1092212LeuGAG85688	100	22	0	0	7	28	7	28	1.51e-08	44.1	85	25.8824
HTVC011Ptrna1-LeuTAG	Candidatus_Pelagibacter_ubique_HTCC1062trna8-LeuTAG843125-843209LeuTAG85730	87.805	41	5	0	1	41	1	41	5.96e-08	42.1	85	42.353
HTVC011Ptrna1-LeuTAG	Candidatus_Fonsibacter_ubiquis_LSUCC0530.trna4-LeuTAA372368-372454LeuTAA8768.6	100	20	0	0	7	26	7	26	2.36e-07	40.1	87	22.9885
HTVC011Ptrna1-LeuTAG	HTVC025Ptrna1-LeuTAG	92.308	26	2	0	1	26	1	26	3.68e-06	36.2	85	28.2354
Eyrgjafatrna1-LeuTAG	Eyrgjafatrna1-LeuTAG	100	85	0	0	1	85	1	85	3.83e-46	168	85	100
Eyrgjafatrna1-LeuTAG	HTVC025Ptrna1-LeuTAG	85.185	54	8	0	5	58	5	58	1.51e-08	44.1	85	54.1175
Eyrgjafatrna1-LeuTAG	Methylophilales_bacterium_HTCC2181.trna12-LeuCAA1244459-1244373LeuCAA8773.7	100	20	0	0	8	27	8	27	2.36e-07	40.1	87	22.9885
Eyrgjafatrna1-LeuTAG	Methylophilales_HTCC2181.trna12-LeuCAA1244459-1244373LeuCAA8773.7	100	20	0	0	8	27	8	27	2.36e-07	40.1	87	22.9885
Eyrgjafatrna1-LeuTAG	KB13.trna28-LeuCAA1022616-1022530LeuCAA8778.5	100	20	0	0	8	27	8	27	2.36e-07	40.1	87	22.9885
Eyrgjafatrna1-LeuTAG	H5P1trna27-LeuCAA607517-607431LeuCAA87752	100	20	0	0	8	27	8	27	2.36e-07	40.1	87	22.9885
Eyrgjafatrna1-LeuTAG	Methylophilales_bacterium_HTCC2181trna12-LeuCAA1244459-1244373LeuCAA87737	100	20	0	0	8	27	8	27	2.36e-07	40.1	87	22.9885
Eyrgjafatrna1-LeuTAG	H2P3.trna1-LeuCAA9666-9750LeuCAA8576.7	100	19	0	0	8	26	8	26	9.31e-07	38.2	85	22.3529
Eyrgjafatrna1-LeuTAG	Candidatus_Pelagibacter_ubique_HTCC1062trna1-LeuCAA408517-408601LeuCAA85754	100	19	0	0	8	26	8	26	9.31e-07	38.2	85	22.3529
Eyrgjafatrna1-LeuTAG	Pelagibacter_HTCC7211trna28-LeuCAA162110-162026LeuCAA85767	100	19	0	0	8	26	8	26	9.31e-07	38.2	85	22.3529
H2P3.trna1-LeuCAA9666-9750LeuCAA8576.7	H2P3.trna1-LeuCAA9666-9750LeuCAA8576.7	100	85	0	0	1	85	1	85	3.83e-46	168	85	100
H2P3.trna1-LeuCAA9666-9750LeuCAA8576.7	Pelagibacter_HTCC7211trna28-LeuCAA162110-162026LeuCAA85767	100	85	0	0	1	85	1	85	3.83e-46	168	85	100
H2P3.trna1-LeuCAA9666-9750LeuCAA8576.7	Candidatus_Pelagibacter_ubique_HTCC1062trna1-LeuCAA408517-408601LeuCAA85754	97.647	85	2	0	1	85	1	85	2.28e-41	153	85	97.647
H2P3.trna1-LeuCAA9666-9750LeuCAA8576.7	Candidatus_Pelagibacter_ubique_HTCC1062trna8-LeuTAG843125-843209LeuTAG85730	96.429	28	1	0	1	28	1	28	9.67e-10	48.1	85	31.7648
H2P3.trna1-LeuCAA9666-9750LeuCAA8576.7	Methylophilales_bacterium_HTCC2181.trna12-LeuCAA1244459-1244373LeuCAA8773.7	100	20	0	0	7	26	7	26	2.36e-07	40.1	87	22.9885
H2P3.trna1-LeuCAA9666-9750LeuCAA8576.7	Methylophilales_HTCC2181.trna12-LeuCAA1244459-1244373LeuCAA8773.7	100	20	0	0	7	26	7	26	2.36e-07	40.1	87	22.9885
H2P3.trna1-LeuCAA9666-9750LeuCAA8576.7	KB13.trna28-LeuCAA1022616-1022530LeuCAA8778.5	100	20	0	0	7	26	7	26	2.36e-07	40.1	87	22.9885
H2P3.trna1-LeuCAA9666-9750LeuCAA8576.7	H5P1trna27-LeuCAA607517-607431LeuCAA87752	100	20	0	0	7	26	7	26	2.36e-07	40.1	87	22.9885
H2P3.trna1-LeuCAA9666-9750LeuCAA8576.7	H5P1trna27-LeuCAA607517-607431LeuCAA87752	100	20	0	0	56	75	58	77	2.36e-07	40.1	87	22.9885
H2P3.trna1-LeuCAA9666-9750LeuCAA8576.7	Methylophilales_bacterium_HTCC2181trna12-LeuCAA1244459-1244373LeuCAA87737	100	20	0	0	7	26	7	26	2.36e-07	40.1	87	22.9885
H2P3.trna1-LeuCAA9666-9750LeuCAA8576.7	Methylopumilus_planktonicus.trna9-LeuCAA257957-258043LeuCAA8781.8	88.571	35	4	0	7	41	7	41	9.31e-07	38.2	87	35.632
H2P3.trna1-LeuCAA9666-9750LeuCAA8576.7	Eyrgjafatrna1-LeuTAG	100	19	0	0	8	26	8	26	9.31e-07	38.2	85	22.3529
H2P3.trna8-LeuTAG539233-539317LeuTAG8570.5	H2P3.trna8-LeuTAG539233-539317LeuTAG8570.5	100	85	0	0	1	85	1	85	3.83e-46	168	85	100
H2P3.trna8-LeuTAG539233-539317LeuTAG8570.5	Pelagibacter_HTCC7211trna18-LeuTAG1089533-1089449LeuTAG85705	100	85	0	0	1	85	1	85	3.83e-46	168	85	100
H2P3.trna8-LeuTAG539233-539317LeuTAG8570.5	Candidatus_Pelagibacter_ubique_HTCC1062trna8-LeuTAG843125-843209LeuTAG85730	91.304	69	6	0	7	75	7	75	2.84e-22	89.7	85	74.1174
H2P3.trna8-LeuTAG539233-539317LeuTAG8570.5	Methylopumilus_planktonicus.trna9-LeuCAA257957-258043LeuCAA8781.8	100	21	0	0	6	26	6	26	5.96e-08	42.1	87	24.1379
H2P3.trna8-LeuTAG539233-539317LeuTAG8570.5	H5P1trna35-LeuTAG261331-261247LeuTAG85711	88.889	36	4	0	8	43	8	43	2.36e-07	40.1	85	37.6471
H2P3.trna8-LeuTAG539233-539317LeuTAG8570.5	Methylophilales_bacterium_HTCC2181.trna21-LeuTAG835042-834958LeuTAG8571.7	100	19	0	0	8	26	8	26	9.31e-07	38.2	85	22.3529
H2P3.trna8-LeuTAG539233-539317LeuTAG8570.5	Methylophilales_HTCC2181.trna21-LeuTAG835042-834958LeuTAG8571.7	100	19	0	0	8	26	8	26	9.31e-07	38.2	85	22.3529
H2P3.trna8-LeuTAG539233-539317LeuTAG8570.5	KB13.trna13-LeuTAG567264-567348LeuTAG8569.3	100	19	0	0	8	26	8	26	9.31e-07	38.2	85	22.3529
H2P3.trna8-LeuTAG539233-539317LeuTAG8570.5	Methylophilales_MBRSH7.trna17-LeuTAG1269442-1269526LeuTAG8570.3	100	19	0	0	8	26	8	26	9.31e-07	38.2	85	22.3529
H2P3.trna8-LeuTAG539233-539317LeuTAG8570.5	Methylopumilus_planktonicus.trna31-LeuTAG776788-776704LeuTAG8571.7	100	19	0	0	8	26	8	26	9.31e-07	38.2	85	22.3529
H2P3.trna8-LeuTAG539233-539317LeuTAG8570.5	Methylophilales_bacterium_HTCC2181trna21-LeuTAG835042-834958LeuTAG85717	100	19	0	0	8	26	8	26	9.31e-07	38.2	85	22.3529
H2P3.trna8-LeuTAG539233-539317LeuTAG8570.5	Candidatus_Fonsibacter_ubiquis_LSUCC0530.trna5-LeuTAG378909-378992LeuTAG8476.0	95.455	22	1	0	53	74	52	73	3.68e-06	36.2	84	25.0001
H2P3.trna22-LeuGAG1104872-1104787LeuGAG8660.7	H2P3.trna22-LeuGAG1104872-1104787LeuGAG8660.7	100	86	0	0	1	86	1	86	9.83e-47	170	86	100
H2P3.trna22-LeuGAG1104872-1104787LeuGAG8660.7	Pelagibacter_HTCC7211trna6-LeuGAG523894-523979LeuGAG86607	100	86	0	0	1	86	1	86	9.83e-47	170	86	100
H2P3.trna22-LeuGAG1104872-1104787LeuGAG8660.7	Methylophilales_bacterium_HTCC2181.trna16-LeuGAG1092296-1092212LeuGAG8568.8	96.552	29	1	0	58	86	57	85	2.48e-10	50.1	85	32.9413
H2P3.trna22-LeuGAG1104872-1104787LeuGAG8660.7	KB13.trna6-LeuGAG362606-362690LeuGAG8563.2	96.552	29	1	0	58	86	57	85	2.48e-10	50.1	85	32.9413
H2P3.trna22-LeuGAG1104872-1104787LeuGAG8660.7	Methylophilales_MBRSH7.trna11-LeuGAG1070658-1070742LeuGAG8563.2	96.552	29	1	0	58	86	57	85	2.48e-10	50.1	85	32.9413
H2P3.trna22-LeuGAG1104872-1104787LeuGAG8660.7	Methylopumilus_planktonicus.trna13-LeuGAG414167-414251LeuGAG8563.2	96.552	29	1	0	58	86	57	85	2.48e-10	50.1	85	32.9413
H2P3.trna22-LeuGAG1104872-1104787LeuGAG8660.7	H5P1trna31-LeuGAG460906-460822LeuGAG85632	96.552	29	1	0	58	86	57	85	2.48e-10	50.1	85	32.9413
H2P3.trna22-LeuGAG1104872-1104787LeuGAG8660.7	Methylophilales_bacterium_HTCC2181trna16-LeuGAG1092296-1092212LeuGAG85688	96.552	29	1	0	58	86	57	85	2.48e-10	50.1	85	32.9413
H2P3.trna22-LeuGAG1104872-1104787LeuGAG8660.7	Candidatus_Fonsibacter_ubiquis_LSUCC0530.trna29-LeuGAG696015-695930LeuGAG8663.7	83.908	87	12	2	1	86	1	86	3.87e-09	46.1	86	84.8837
H2P3.trna22-LeuGAG1104872-1104787LeuGAG8660.7	HTVC119Ptrna1-LeuTAA	95.833	24	1	0	8	31	8	31	2.39e-07	40.1	86	26.7441
H2P3.trna22-LeuGAG1104872-1104787LeuGAG8660.7	HTVC200Ptrna1-LeuTAA	95.833	24	1	0	8	31	8	31	2.39e-07	40.1	86	26.7441
H2P3.trna22-LeuGAG1104872-1104787LeuGAG8660.7	Methylophilales_bacterium_HTCC2181.trna21-LeuTAG835042-834958LeuTAG8571.7	100	19	0	0	58	76	57	75	9.43e-07	38.2	85	22.3529
H2P3.trna22-LeuGAG1104872-1104787LeuGAG8660.7	Methylophilales_HTCC2181.trna21-LeuTAG835042-834958LeuTAG8571.7	100	19	0	0	58	76	57	75	9.43e-07	38.2	85	22.3529
H2P3.trna22-LeuGAG1104872-1104787LeuGAG8660.7	KB13.trna13-LeuTAG567264-567348LeuTAG8569.3	100	19	0	0	58	76	57	75	9.43e-07	38.2	85	22.3529
H2P3.trna22-LeuGAG1104872-1104787LeuGAG8660.7	Methylophilales_MBRSH7.trna17-LeuTAG1269442-1269526LeuTAG8570.3	100	19	0	0	58	76	57	75	9.43e-07	38.2	85	22.3529
H2P3.trna22-LeuGAG1104872-1104787LeuGAG8660.7	Methylopumilus_planktonicus.trna31-LeuTAG776788-776704LeuTAG8571.7	100	19	0	0	58	76	57	75	9.43e-07	38.2	85	22.3529
H2P3.trna22-LeuGAG1104872-1104787LeuGAG8660.7	H5P1trna35-LeuTAG261331-261247LeuTAG85711	100	19	0	0	58	76	57	75	9.43e-07	38.2	85	22.3529
H2P3.trna22-LeuGAG1104872-1104787LeuGAG8660.7	Methylophilales_bacterium_HTCC2181trna21-LeuTAG835042-834958LeuTAG85717	100	19	0	0	58	76	57	75	9.43e-07	38.2	85	22.3529
H2P3.trna24-LeuTAA803251-803166LeuTAA8670.1	H2P3.trna24-LeuTAA803251-803166LeuTAA8670.1	100	86	0	0	1	86	1	86	9.83e-47	170	86	100
H2P3.trna24-LeuTAA803251-803166LeuTAA8670.1	Pelagibacter_HTCC7211trna8-LeuTAA825515-825600LeuTAA86701	100	86	0	0	1	86	1	86	9.83e-47	170	86	100
H2P3.trna24-LeuTAA803251-803166LeuTAA8670.1	Candidatus_Pelagibacter_ubique_HTCC1062trna18-LeuTAA1088816-1088732LeuTAA85694	93.023	86	5	1	1	86	1	85	5.03e-30	115	85	94.1174
H2P3.trna24-LeuTAA803251-803166LeuTAA8670.1	Candidatus_Fonsibacter_ubiquis_LSUCC0530.trna4-LeuTAA372368-372454LeuTAA8768.6	89.655	87	8	1	1	86	1	87	1.84e-23	93.7	87	89.655
H2P3.trna24-LeuTAA803251-803166LeuTAA8670.1	Methylophilales_bacterium_HTCC2181.trna15-LeuTAA1095389-1095304LeuTAA8671.8	94.286	35	2	0	7	41	7	41	1.59e-11	54	86	38.3722
H2P3.trna24-LeuTAA803251-803166LeuTAA8670.1	Methylophilales_HTCC2181.trna15-LeuTAA1095389-1095304LeuTAA8671.8	94.286	35	2	0	7	41	7	41	1.59e-11	54	86	38.3722
H2P3.trna24-LeuTAA803251-803166LeuTAA8670.1	KB13.trna5-LeuTAA358694-358780LeuTAA8776.8	94.286	35	2	0	7	41	7	41	1.59e-11	54	87	37.9311
H2P3.trna24-LeuTAA803251-803166LeuTAA8670.1	Methylopumilus_planktonicus.trna12-LeuTAA410252-410338LeuTAA8779.1	94.286	35	2	0	7	41	7	41	1.59e-11	54	87	37.9311
H2P3.trna24-LeuTAA803251-803166LeuTAA8670.1	Methylophilales_bacterium_HTCC2181trna15-LeuTAA1095389-1095304LeuTAA86718	94.286	35	2	0	7	41	7	41	1.59e-11	54	86	38.3722
H2P3.trna24-LeuTAA803251-803166LeuTAA8670.1	H5P1trna30-LeuTAA464896-464810LeuTAA87795	91.667	36	3	0	7	42	7	42	9.79e-10	48.1	87	37.9312
H2P3.trna24-LeuTAA803251-803166LeuTAA8670.1	Mosigtrna3-LeuTAA91905-91989LeuTAA85735	91.176	34	3	0	8	41	8	41	1.53e-08	44.1	85	36.4704
H2P3.trna24-LeuTAA803251-803166LeuTAA8670.1	PMP-MAVG-17.trna1-LeuTAA7829-7913LeuTAA8564.2	88.889	36	4	0	6	41	6	41	2.39e-07	40.1	85	37.6471
H2P3.trna24-LeuTAA803251-803166LeuTAA8670.1	PMP-MAVG-17trna1-LeuTAA7829-7913LeuTAA85642	88.889	36	4	0	6	41	6	41	2.39e-07	40.1	85	37.6471
H2P3.trna24-LeuTAA803251-803166LeuTAA8670.1	Melnitztrna4-LeuTAA76219-76305LeuTAA87738	88.571	35	4	0	7	41	7	41	9.43e-07	38.2	87	35.632
H2P3.trna24-LeuTAA803251-803166LeuTAA8670.1	Methylophilales_bacterium_HTCC2181.trna16-LeuGAG1092296-1092212LeuGAG8568.8	95.455	22	1	0	5	26	5	26	3.73e-06	36.2	85	24.706
H2P3.trna24-LeuTAA803251-803166LeuTAA8670.1	KB13.trna6-LeuGAG362606-362690LeuGAG8563.2	95.455	22	1	0	5	26	5	26	3.73e-06	36.2	85	24.706
H2P3.trna24-LeuTAA803251-803166LeuTAA8670.1	Methylophilales_MBRSH7.trna11-LeuGAG1070658-1070742LeuGAG8563.2	95.455	22	1	0	5	26	5	26	3.73e-06	36.2	85	24.706
H2P3.trna24-LeuTAA803251-803166LeuTAA8670.1	Methylopumilus_planktonicus.trna13-LeuGAG414167-414251LeuGAG8563.2	95.455	22	1	0	5	26	5	26	3.73e-06	36.2	85	24.706
H2P3.trna24-LeuTAA803251-803166LeuTAA8670.1	H5P1trna31-LeuGAG460906-460822LeuGAG85632	95.455	22	1	0	5	26	5	26	3.73e-06	36.2	85	24.706
H2P3.trna24-LeuTAA803251-803166LeuTAA8670.1	Methylophilales_bacterium_HTCC2181trna16-LeuGAG1092296-1092212LeuGAG85688	95.455	22	1	0	5	26	5	26	3.73e-06	36.2	85	24.706
Methylopumilus_planktonicus.trna9-LeuCAA257957-258043LeuCAA8781.8	Methylopumilus_planktonicus.trna9-LeuCAA257957-258043LeuCAA8781.8	100	87	0	0	1	87	1	87	2.52e-47	172	87	100
Methylopumilus_planktonicus.trna9-LeuCAA257957-258043LeuCAA8781.8	KB13.trna28-LeuCAA1022616-1022530LeuCAA8778.5	91.954	87	7	0	1	87	1	87	1.29e-30	117	87	91.954
Methylopumilus_planktonicus.trna9-LeuCAA257957-258043LeuCAA8781.8	H5P1trna27-LeuCAA607517-607431LeuCAA87752	89.655	87	9	0	1	87	1	87	7.66e-26	101	87	89.655
Methylopumilus_planktonicus.trna9-LeuCAA257957-258043LeuCAA8781.8	Methylophilales_bacterium_HTCC2181.trna12-LeuCAA1244459-1244373LeuCAA8773.7	93.333	60	4	0	1	60	1	60	1.15e-21	87.7	87	64.3676
Methylopumilus_planktonicus.trna9-LeuCAA257957-258043LeuCAA8781.8	Methylophilales_HTCC2181.trna12-LeuCAA1244459-1244373LeuCAA8773.7	93.333	60	4	0	1	60	1	60	1.15e-21	87.7	87	64.3676
Methylopumilus_planktonicus.trna9-LeuCAA257957-258043LeuCAA8781.8	Methylophilales_bacterium_HTCC2181trna12-LeuCAA1244459-1244373LeuCAA87737	93.333	60	4	0	1	60	1	60	1.15e-21	87.7	87	64.3676
Methylopumilus_planktonicus.trna9-LeuCAA257957-258043LeuCAA8781.8	H5P1trna30-LeuTAA464896-464810LeuTAA87795	91.667	36	3	0	8	43	8	43	9.92e-10	48.1	87	37.9312
Methylopumilus_planktonicus.trna9-LeuCAA257957-258043LeuCAA8781.8	Methylophilales_bacterium_HTCC2181.trna21-LeuTAG835042-834958LeuTAG8571.7	100	21	0	0	8	28	8	28	6.12e-08	42.1	85	24.7059
Methylopumilus_planktonicus.trna9-LeuCAA257957-258043LeuCAA8781.8	Methylophilales_HTCC2181.trna21-LeuTAG835042-834958LeuTAG8571.7	100	21	0	0	8	28	8	28	6.12e-08	42.1	85	24.7059
Methylopumilus_planktonicus.trna9-LeuCAA257957-258043LeuCAA8781.8	KB13.trna13-LeuTAG567264-567348LeuTAG8569.3	100	21	0	0	8	28	8	28	6.12e-08	42.1	85	24.7059
Methylopumilus_planktonicus.trna9-LeuCAA257957-258043LeuCAA8781.8	Methylophilales_MBRSH7.trna17-LeuTAG1269442-1269526LeuTAG8570.3	100	21	0	0	8	28	8	28	6.12e-08	42.1	85	24.7059
Methylopumilus_planktonicus.trna9-LeuCAA257957-258043LeuCAA8781.8	Methylopumilus_planktonicus.trna31-LeuTAG776788-776704LeuTAG8571.7	100	21	0	0	8	28	8	28	6.12e-08	42.1	85	24.7059
Methylopumilus_planktonicus.trna9-LeuCAA257957-258043LeuCAA8781.8	H2P3.trna8-LeuTAG539233-539317LeuTAG8570.5	100	21	0	0	6	26	6	26	6.12e-08	42.1	85	24.7059
Methylopumilus_planktonicus.trna9-LeuCAA257957-258043LeuCAA8781.8	H5P1trna35-LeuTAG261331-261247LeuTAG85711	100	21	0	0	8	28	8	28	6.12e-08	42.1	85	24.7059
Methylopumilus_planktonicus.trna9-LeuCAA257957-258043LeuCAA8781.8	Methylophilales_bacterium_HTCC2181trna21-LeuTAG835042-834958LeuTAG85717	100	21	0	0	8	28	8	28	6.12e-08	42.1	85	24.7059
Methylopumilus_planktonicus.trna9-LeuCAA257957-258043LeuCAA8781.8	Pelagibacter_HTCC7211trna18-LeuTAG1089533-1089449LeuTAG85705	100	21	0	0	6	26	6	26	6.12e-08	42.1	85	24.7059
Methylopumilus_planktonicus.trna9-LeuCAA257957-258043LeuCAA8781.8	Candidatus_Pelagibacter_ubique_HTCC1062trna8-LeuTAG843125-843209LeuTAG85730	100	20	0	0	7	26	7	26	2.42e-07	40.1	85	23.5294
Methylopumilus_planktonicus.trna9-LeuCAA257957-258043LeuCAA8781.8	H2P3.trna1-LeuCAA9666-9750LeuCAA8576.7	88.571	35	4	0	7	41	7	41	9.56e-07	38.2	85	36.4704
Methylopumilus_planktonicus.trna9-LeuCAA257957-258043LeuCAA8781.8	Pelagibacter_HTCC7211trna28-LeuCAA162110-162026LeuCAA85767	88.571	35	4	0	7	41	7	41	9.56e-07	38.2	85	36.4704
Methylopumilus_planktonicus.trna9-LeuCAA257957-258043LeuCAA8781.8	Candidatus_Pelagibacter_ubique_HTCC1062trna1-LeuCAA408517-408601LeuCAA85754	88.235	34	4	0	8	41	8	41	3.78e-06	36.2	85	35.294
Methylopumilus_planktonicus.trna12-LeuTAA410252-410338LeuTAA8779.1	Methylopumilus_planktonicus.trna12-LeuTAA410252-410338LeuTAA8779.1	100	87	0	0	1	87	1	87	2.52e-47	172	87	100
Methylopumilus_planktonicus.trna12-LeuTAA410252-410338LeuTAA8779.1	KB13.trna5-LeuTAA358694-358780LeuTAA8776.8	93.103	87	6	0	1	87	1	87	5.29e-33	125	87	93.103
Methylopumilus_planktonicus.trna12-LeuTAA410252-410338LeuTAA8779.1	Methylophilales_bacterium_HTCC2181.trna15-LeuTAA1095389-1095304LeuTAA8671.8	91.954	87	6	1	1	87	1	86	3.14e-28	109	86	93.0232
Methylopumilus_planktonicus.trna12-LeuTAA410252-410338LeuTAA8779.1	Methylophilales_HTCC2181.trna15-LeuTAA1095389-1095304LeuTAA8671.8	91.954	87	6	1	1	87	1	86	3.14e-28	109	86	93.0232
Methylopumilus_planktonicus.trna12-LeuTAA410252-410338LeuTAA8779.1	Methylophilales_bacterium_HTCC2181trna15-LeuTAA1095389-1095304LeuTAA86718	91.954	87	6	1	1	87	1	86	3.14e-28	109	86	93.0232
Methylopumilus_planktonicus.trna12-LeuTAA410252-410338LeuTAA8779.1	H5P1trna30-LeuTAA464896-464810LeuTAA87795	89.655	87	9	0	1	87	1	87	7.66e-26	101	87	89.655
Methylopumilus_planktonicus.trna12-LeuTAA410252-410338LeuTAA8779.1	PMP-MAVG-17.trna1-LeuTAA7829-7913LeuTAA8564.2	95.122	41	2	0	7	47	7	47	4.22e-15	65.9	85	45.8824
Methylopumilus_planktonicus.trna12-LeuTAA410252-410338LeuTAA8779.1	PMP-MAVG-17trna1-LeuTAA7829-7913LeuTAA85642	95.122	41	2	0	7	47	7	47	4.22e-15	65.9	85	45.8824
Methylopumilus_planktonicus.trna12-LeuTAA410252-410338LeuTAA8779.1	H2P3.trna24-LeuTAA803251-803166LeuTAA8670.1	94.286	35	2	0	7	41	7	41	1.61e-11	54	86	38.3722
Methylopumilus_planktonicus.trna12-LeuTAA410252-410338LeuTAA8779.1	Mosigtrna3-LeuTAA91905-91989LeuTAA85735	94.286	35	2	0	8	42	8	42	1.61e-11	54	85	38.8236
Methylopumilus_planktonicus.trna12-LeuTAA410252-410338LeuTAA8779.1	Candidatus_Pelagibacter_ubique_HTCC1062trna18-LeuTAA1088816-1088732LeuTAA85694	94.286	35	2	0	7	41	7	41	1.61e-11	54	85	38.8236
Methylopumilus_planktonicus.trna12-LeuTAA410252-410338LeuTAA8779.1	Pelagibacter_HTCC7211trna8-LeuTAA825515-825600LeuTAA86701	94.286	35	2	0	7	41	7	41	1.61e-11	54	86	38.3722
Methylopumilus_planktonicus.trna12-LeuTAA410252-410338LeuTAA8779.1	Candidatus_Fonsibacter_ubiquis_LSUCC0530.trna4-LeuTAA372368-372454LeuTAA8768.6	91.429	35	3	0	7	41	7	41	3.92e-09	46.1	87	36.7818
Methylopumilus_planktonicus.trna12-LeuTAA410252-410338LeuTAA8779.1	Melnitztrna4-LeuTAA76219-76305LeuTAA87738	88.889	36	4	0	7	42	7	42	2.42e-07	40.1	87	36.7817
Methylopumilus_planktonicus.trna13-LeuGAG414167-414251LeuGAG8563.2	KB13.trna6-LeuGAG362606-362690LeuGAG8563.2	100	85	0	0	1	85	1	85	3.83e-46	168	85	100
Methylopumilus_planktonicus.trna13-LeuGAG414167-414251LeuGAG8563.2	Methylophilales_MBRSH7.trna11-LeuGAG1070658-1070742LeuGAG8563.2	100	85	0	0	1	85	1	85	3.83e-46	168	85	100
Methylopumilus_planktonicus.trna13-LeuGAG414167-414251LeuGAG8563.2	Methylopumilus_planktonicus.trna13-LeuGAG414167-414251LeuGAG8563.2	100	85	0	0	1	85	1	85	3.83e-46	168	85	100
Methylopumilus_planktonicus.trna13-LeuGAG414167-414251LeuGAG8563.2	H5P1trna31-LeuGAG460906-460822LeuGAG85632	100	85	0	0	1	85	1	85	3.83e-46	168	85	100
Methylopumilus_planktonicus.trna13-LeuGAG414167-414251LeuGAG8563.2	Methylophilales_bacterium_HTCC2181.trna16-LeuGAG1092296-1092212LeuGAG8568.8	98.824	85	1	0	1	85	1	85	9.34e-44	161	85	98.824
Methylopumilus_planktonicus.trna13-LeuGAG414167-414251LeuGAG8563.2	Methylophilales_bacterium_HTCC2181trna16-LeuGAG1092296-1092212LeuGAG85688	98.824	85	1	0	1	85	1	85	9.34e-44	161	85	98.824
Methylopumilus_planktonicus.trna13-LeuGAG414167-414251LeuGAG8563.2	H2P3.trna22-LeuGAG1104872-1104787LeuGAG8660.7	96.552	29	1	0	57	85	58	86	2.45e-10	50.1	86	32.5582
Methylopumilus_planktonicus.trna13-LeuGAG414167-414251LeuGAG8563.2	Pelagibacter_HTCC7211trna6-LeuGAG523894-523979LeuGAG86607	96.552	29	1	0	57	85	58	86	2.45e-10	50.1	86	32.5582
Methylopumilus_planktonicus.trna13-LeuGAG414167-414251LeuGAG8563.2	Candidatus_Fonsibacter_ubiquis_LSUCC0530.trna4-LeuTAA372368-372454LeuTAA8768.6	100	22	0	0	5	26	5	26	1.51e-08	44.1	87	25.2874
Methylopumilus_planktonicus.trna13-LeuGAG414167-414251LeuGAG8563.2	HTVC011Ptrna1-LeuTAG	100	22	0	0	7	28	7	28	1.51e-08	44.1	85	25.8824
Methylopumilus_planktonicus.trna13-LeuGAG414167-414251LeuGAG8563.2	Methylophilales_bacterium_HTCC2181.trna21-LeuTAG835042-834958LeuTAG8571.7	100	21	0	0	55	75	55	75	5.96e-08	42.1	85	24.7059
Methylopumilus_planktonicus.trna13-LeuGAG414167-414251LeuGAG8563.2	Methylophilales_HTCC2181.trna21-LeuTAG835042-834958LeuTAG8571.7	100	21	0	0	55	75	55	75	5.96e-08	42.1	85	24.7059
Methylopumilus_planktonicus.trna13-LeuGAG414167-414251LeuGAG8563.2	KB13.trna13-LeuTAG567264-567348LeuTAG8569.3	100	21	0	0	55	75	55	75	5.96e-08	42.1	85	24.7059
Methylopumilus_planktonicus.trna13-LeuGAG414167-414251LeuGAG8563.2	Methylophilales_MBRSH7.trna17-LeuTAG1269442-1269526LeuTAG8570.3	100	21	0	0	55	75	55	75	5.96e-08	42.1	85	24.7059
Methylopumilus_planktonicus.trna13-LeuGAG414167-414251LeuGAG8563.2	Methylopumilus_planktonicus.trna31-LeuTAG776788-776704LeuTAG8571.7	100	21	0	0	55	75	55	75	5.96e-08	42.1	85	24.7059
Methylopumilus_planktonicus.trna13-LeuGAG414167-414251LeuGAG8563.2	H5P1trna35-LeuTAG261331-261247LeuTAG85711	100	21	0	0	55	75	55	75	5.96e-08	42.1	85	24.7059
Methylopumilus_planktonicus.trna13-LeuGAG414167-414251LeuGAG8563.2	Methylophilales_bacterium_HTCC2181trna21-LeuTAG835042-834958LeuTAG85717	100	21	0	0	55	75	55	75	5.96e-08	42.1	85	24.7059
Methylopumilus_planktonicus.trna13-LeuGAG414167-414251LeuGAG8563.2	H2P3.trna24-LeuTAA803251-803166LeuTAA8670.1	95.455	22	1	0	5	26	5	26	3.68e-06	36.2	86	24.4187
Methylopumilus_planktonicus.trna13-LeuGAG414167-414251LeuGAG8563.2	Candidatus_Pelagibacter_ubique_HTCC1062trna18-LeuTAA1088816-1088732LeuTAA85694	95.455	22	1	0	5	26	5	26	3.68e-06	36.2	85	24.706
Methylopumilus_planktonicus.trna13-LeuGAG414167-414251LeuGAG8563.2	Pelagibacter_HTCC7211trna8-LeuTAA825515-825600LeuTAA86701	95.455	22	1	0	5	26	5	26	3.68e-06	36.2	86	24.4187
Methylopumilus_planktonicus.trna31-LeuTAG776788-776704LeuTAG8571.7	Methylophilales_bacterium_HTCC2181.trna21-LeuTAG835042-834958LeuTAG8571.7	100	85	0	0	1	85	1	85	3.83e-46	168	85	100
Methylopumilus_planktonicus.trna31-LeuTAG776788-776704LeuTAG8571.7	Methylophilales_HTCC2181.trna21-LeuTAG835042-834958LeuTAG8571.7	100	85	0	0	1	85	1	85	3.83e-46	168	85	100
Methylopumilus_planktonicus.trna31-LeuTAG776788-776704LeuTAG8571.7	Methylopumilus_planktonicus.trna31-LeuTAG776788-776704LeuTAG8571.7	100	85	0	0	1	85	1	85	3.83e-46	168	85	100
Methylopumilus_planktonicus.trna31-LeuTAG776788-776704LeuTAG8571.7	Methylophilales_bacterium_HTCC2181trna21-LeuTAG835042-834958LeuTAG85717	100	85	0	0	1	85	1	85	3.83e-46	168	85	100
Methylopumilus_planktonicus.trna31-LeuTAG776788-776704LeuTAG8571.7	H5P1trna35-LeuTAG261331-261247LeuTAG85711	97.647	85	2	0	1	85	1	85	2.28e-41	153	85	97.647
Methylopumilus_planktonicus.trna31-LeuTAG776788-776704LeuTAG8571.7	KB13.trna13-LeuTAG567264-567348LeuTAG8569.3	95.294	85	4	0	1	85	1	85	1.35e-36	137	85	95.294
Methylopumilus_planktonicus.trna31-LeuTAG776788-776704LeuTAG8571.7	Methylophilales_MBRSH7.trna17-LeuTAG1269442-1269526LeuTAG8570.3	95.294	85	4	0	1	85	1	85	1.35e-36	137	85	95.294
Methylopumilus_planktonicus.trna31-LeuTAG776788-776704LeuTAG8571.7	Methylophilales_bacterium_HTCC2181.trna16-LeuGAG1092296-1092212LeuGAG8568.8	100	21	0	0	55	75	55	75	5.96e-08	42.1	85	24.7059
Methylopumilus_planktonicus.trna31-LeuTAG776788-776704LeuTAG8571.7	KB13.trna6-LeuGAG362606-362690LeuGAG8563.2	100	21	0	0	55	75	55	75	5.96e-08	42.1	85	24.7059
Methylopumilus_planktonicus.trna31-LeuTAG776788-776704LeuTAG8571.7	Methylophilales_MBRSH7.trna11-LeuGAG1070658-1070742LeuGAG8563.2	100	21	0	0	55	75	55	75	5.96e-08	42.1	85	24.7059
Methylopumilus_planktonicus.trna31-LeuTAG776788-776704LeuTAG8571.7	Methylopumilus_planktonicus.trna13-LeuGAG414167-414251LeuGAG8563.2	100	21	0	0	55	75	55	75	5.96e-08	42.1	85	24.7059
Methylopumilus_planktonicus.trna31-LeuTAG776788-776704LeuTAG8571.7	Methylopumilus_planktonicus.trna9-LeuCAA257957-258043LeuCAA8781.8	100	21	0	0	8	28	8	28	5.96e-08	42.1	87	24.1379
Methylopumilus_planktonicus.trna31-LeuTAG776788-776704LeuTAG8571.7	H5P1trna31-LeuGAG460906-460822LeuGAG85632	100	21	0	0	55	75	55	75	5.96e-08	42.1	85	24.7059
Methylopumilus_planktonicus.trna31-LeuTAG776788-776704LeuTAG8571.7	Methylophilales_bacterium_HTCC2181trna16-LeuGAG1092296-1092212LeuGAG85688	100	21	0	0	55	75	55	75	5.96e-08	42.1	85	24.7059
Methylopumilus_planktonicus.trna31-LeuTAG776788-776704LeuTAG8571.7	Candidatus_Pelagibacter_ubique_HTCC1062trna8-LeuTAG843125-843209LeuTAG85730	95.833	24	1	0	8	31	8	31	2.36e-07	40.1	85	27.0587
Methylopumilus_planktonicus.trna31-LeuTAG776788-776704LeuTAG8571.7	Methylophilales_bacterium_HTCC2181.trna12-LeuCAA1244459-1244373LeuCAA8773.7	92.593	27	2	0	8	34	8	34	9.31e-07	38.2	87	28.7358
Methylopumilus_planktonicus.trna31-LeuTAG776788-776704LeuTAG8571.7	Methylophilales_HTCC2181.trna12-LeuCAA1244459-1244373LeuCAA8773.7	92.593	27	2	0	8	34	8	34	9.31e-07	38.2	87	28.7358
Methylopumilus_planktonicus.trna31-LeuTAG776788-776704LeuTAG8571.7	KB13.trna28-LeuCAA1022616-1022530LeuCAA8778.5	92.593	27	2	0	8	34	8	34	9.31e-07	38.2	87	28.7358
Methylopumilus_planktonicus.trna31-LeuTAG776788-776704LeuTAG8571.7	H2P3.trna22-LeuGAG1104872-1104787LeuGAG8660.7	100	19	0	0	57	75	58	76	9.31e-07	38.2	86	22.093
Methylopumilus_planktonicus.trna31-LeuTAG776788-776704LeuTAG8571.7	H2P3.trna8-LeuTAG539233-539317LeuTAG8570.5	100	19	0	0	8	26	8	26	9.31e-07	38.2	85	22.3529
Methylopumilus_planktonicus.trna31-LeuTAG776788-776704LeuTAG8571.7	H5P1trna27-LeuCAA607517-607431LeuCAA87752	92.593	27	2	0	8	34	8	34	9.31e-07	38.2	87	28.7358
Methylopumilus_planktonicus.trna31-LeuTAG776788-776704LeuTAG8571.7	Methylophilales_bacterium_HTCC2181trna12-LeuCAA1244459-1244373LeuCAA87737	92.593	27	2	0	8	34	8	34	9.31e-07	38.2	87	28.7358
Methylopumilus_planktonicus.trna31-LeuTAG776788-776704LeuTAG8571.7	Pelagibacter_HTCC7211trna18-LeuTAG1089533-1089449LeuTAG85705	100	19	0	0	8	26	8	26	9.31e-07	38.2	85	22.3529
Methylopumilus_planktonicus.trna31-LeuTAG776788-776704LeuTAG8571.7	Pelagibacter_HTCC7211trna6-LeuGAG523894-523979LeuGAG86607	100	19	0	0	57	75	58	76	9.31e-07	38.2	86	22.093
Methylopumilus_planktonicus.trna31-LeuTAG776788-776704LeuTAG8571.7	Candidatus_Pelagibacter_ubique_HTCC1062trna1-LeuCAA408517-408601LeuCAA85754	95.455	22	1	0	5	26	5	26	3.68e-06	36.2	85	24.706
Methylophilales_MBRSH7.trna11-LeuGAG1070658-1070742LeuGAG8563.2	KB13.trna6-LeuGAG362606-362690LeuGAG8563.2	100	85	0	0	1	85	1	85	3.83e-46	168	85	100
Methylophilales_MBRSH7.trna11-LeuGAG1070658-1070742LeuGAG8563.2	Methylophilales_MBRSH7.trna11-LeuGAG1070658-1070742LeuGAG8563.2	100	85	0	0	1	85	1	85	3.83e-46	168	85	100
Methylophilales_MBRSH7.trna11-LeuGAG1070658-1070742LeuGAG8563.2	Methylopumilus_planktonicus.trna13-LeuGAG414167-414251LeuGAG8563.2	100	85	0	0	1	85	1	85	3.83e-46	168	85	100
Methylophilales_MBRSH7.trna11-LeuGAG1070658-1070742LeuGAG8563.2	H5P1trna31-LeuGAG460906-460822LeuGAG85632	100	85	0	0	1	85	1	85	3.83e-46	168	85	100
Methylophilales_MBRSH7.trna11-LeuGAG1070658-1070742LeuGAG8563.2	Methylophilales_bacterium_HTCC2181.trna16-LeuGAG1092296-1092212LeuGAG8568.8	98.824	85	1	0	1	85	1	85	9.34e-44	161	85	98.824
Methylophilales_MBRSH7.trna11-LeuGAG1070658-1070742LeuGAG8563.2	Methylophilales_bacterium_HTCC2181trna16-LeuGAG1092296-1092212LeuGAG85688	98.824	85	1	0	1	85	1	85	9.34e-44	161	85	98.824
Methylophilales_MBRSH7.trna11-LeuGAG1070658-1070742LeuGAG8563.2	H2P3.trna22-LeuGAG1104872-1104787LeuGAG8660.7	96.552	29	1	0	57	85	58	86	2.45e-10	50.1	86	32.5582
Methylophilales_MBRSH7.trna11-LeuGAG1070658-1070742LeuGAG8563.2	Pelagibacter_HTCC7211trna6-LeuGAG523894-523979LeuGAG86607	96.552	29	1	0	57	85	58	86	2.45e-10	50.1	86	32.5582
Methylophilales_MBRSH7.trna11-LeuGAG1070658-1070742LeuGAG8563.2	Candidatus_Fonsibacter_ubiquis_LSUCC0530.trna4-LeuTAA372368-372454LeuTAA8768.6	100	22	0	0	5	26	5	26	1.51e-08	44.1	87	25.2874
Methylophilales_MBRSH7.trna11-LeuGAG1070658-1070742LeuGAG8563.2	HTVC011Ptrna1-LeuTAG	100	22	0	0	7	28	7	28	1.51e-08	44.1	85	25.8824
Methylophilales_MBRSH7.trna11-LeuGAG1070658-1070742LeuGAG8563.2	Methylophilales_bacterium_HTCC2181.trna21-LeuTAG835042-834958LeuTAG8571.7	100	21	0	0	55	75	55	75	5.96e-08	42.1	85	24.7059
Methylophilales_MBRSH7.trna11-LeuGAG1070658-1070742LeuGAG8563.2	Methylophilales_HTCC2181.trna21-LeuTAG835042-834958LeuTAG8571.7	100	21	0	0	55	75	55	75	5.96e-08	42.1	85	24.7059
Methylophilales_MBRSH7.trna11-LeuGAG1070658-1070742LeuGAG8563.2	KB13.trna13-LeuTAG567264-567348LeuTAG8569.3	100	21	0	0	55	75	55	75	5.96e-08	42.1	85	24.7059
Methylophilales_MBRSH7.trna11-LeuGAG1070658-1070742LeuGAG8563.2	Methylophilales_MBRSH7.trna17-LeuTAG1269442-1269526LeuTAG8570.3	100	21	0	0	55	75	55	75	5.96e-08	42.1	85	24.7059
Methylophilales_MBRSH7.trna11-LeuGAG1070658-1070742LeuGAG8563.2	Methylopumilus_planktonicus.trna31-LeuTAG776788-776704LeuTAG8571.7	100	21	0	0	55	75	55	75	5.96e-08	42.1	85	24.7059
Methylophilales_MBRSH7.trna11-LeuGAG1070658-1070742LeuGAG8563.2	H5P1trna35-LeuTAG261331-261247LeuTAG85711	100	21	0	0	55	75	55	75	5.96e-08	42.1	85	24.7059
Methylophilales_MBRSH7.trna11-LeuGAG1070658-1070742LeuGAG8563.2	Methylophilales_bacterium_HTCC2181trna21-LeuTAG835042-834958LeuTAG85717	100	21	0	0	55	75	55	75	5.96e-08	42.1	85	24.7059
Methylophilales_MBRSH7.trna11-LeuGAG1070658-1070742LeuGAG8563.2	H2P3.trna24-LeuTAA803251-803166LeuTAA8670.1	95.455	22	1	0	5	26	5	26	3.68e-06	36.2	86	24.4187
Methylophilales_MBRSH7.trna11-LeuGAG1070658-1070742LeuGAG8563.2	Candidatus_Pelagibacter_ubique_HTCC1062trna18-LeuTAA1088816-1088732LeuTAA85694	95.455	22	1	0	5	26	5	26	3.68e-06	36.2	85	24.706
Methylophilales_MBRSH7.trna11-LeuGAG1070658-1070742LeuGAG8563.2	Pelagibacter_HTCC7211trna8-LeuTAA825515-825600LeuTAA86701	95.455	22	1	0	5	26	5	26	3.68e-06	36.2	86	24.4187
Methylophilales_MBRSH7.trna17-LeuTAG1269442-1269526LeuTAG8570.3	Methylophilales_MBRSH7.trna17-LeuTAG1269442-1269526LeuTAG8570.3	100	85	0	0	1	85	1	85	3.83e-46	168	85	100
Methylophilales_MBRSH7.trna17-LeuTAG1269442-1269526LeuTAG8570.3	KB13.trna13-LeuTAG567264-567348LeuTAG8569.3	98.824	85	1	0	1	85	1	85	9.34e-44	161	85	98.824
Methylophilales_MBRSH7.trna17-LeuTAG1269442-1269526LeuTAG8570.3	Methylophilales_bacterium_HTCC2181.trna21-LeuTAG835042-834958LeuTAG8571.7	95.294	85	4	0	1	85	1	85	1.35e-36	137	85	95.294
Methylophilales_MBRSH7.trna17-LeuTAG1269442-1269526LeuTAG8570.3	Methylophilales_HTCC2181.trna21-LeuTAG835042-834958LeuTAG8571.7	95.294	85	4	0	1	85	1	85	1.35e-36	137	85	95.294
Methylophilales_MBRSH7.trna17-LeuTAG1269442-1269526LeuTAG8570.3	Methylopumilus_planktonicus.trna31-LeuTAG776788-776704LeuTAG8571.7	95.294	85	4	0	1	85	1	85	1.35e-36	137	85	95.294
Methylophilales_MBRSH7.trna17-LeuTAG1269442-1269526LeuTAG8570.3	Methylophilales_bacterium_HTCC2181trna21-LeuTAG835042-834958LeuTAG85717	95.294	85	4	0	1	85	1	85	1.35e-36	137	85	95.294
Methylophilales_MBRSH7.trna17-LeuTAG1269442-1269526LeuTAG8570.3	H5P1trna35-LeuTAG261331-261247LeuTAG85711	92.941	85	6	0	1	85	1	85	8.05e-32	121	85	92.941
Methylophilales_MBRSH7.trna17-LeuTAG1269442-1269526LeuTAG8570.3	Methylophilales_bacterium_HTCC2181.trna16-LeuGAG1092296-1092212LeuGAG8568.8	100	21	0	0	55	75	55	75	5.96e-08	42.1	85	24.7059
Methylophilales_MBRSH7.trna17-LeuTAG1269442-1269526LeuTAG8570.3	KB13.trna6-LeuGAG362606-362690LeuGAG8563.2	100	21	0	0	55	75	55	75	5.96e-08	42.1	85	24.7059
Methylophilales_MBRSH7.trna17-LeuTAG1269442-1269526LeuTAG8570.3	Methylophilales_MBRSH7.trna11-LeuGAG1070658-1070742LeuGAG8563.2	100	21	0	0	55	75	55	75	5.96e-08	42.1	85	24.7059
Methylophilales_MBRSH7.trna17-LeuTAG1269442-1269526LeuTAG8570.3	Methylopumilus_planktonicus.trna13-LeuGAG414167-414251LeuGAG8563.2	100	21	0	0	55	75	55	75	5.96e-08	42.1	85	24.7059
Methylophilales_MBRSH7.trna17-LeuTAG1269442-1269526LeuTAG8570.3	Methylopumilus_planktonicus.trna9-LeuCAA257957-258043LeuCAA8781.8	100	21	0	0	8	28	8	28	5.96e-08	42.1	87	24.1379
Methylophilales_MBRSH7.trna17-LeuTAG1269442-1269526LeuTAG8570.3	H5P1trna31-LeuGAG460906-460822LeuGAG85632	100	21	0	0	55	75	55	75	5.96e-08	42.1	85	24.7059
Methylophilales_MBRSH7.trna17-LeuTAG1269442-1269526LeuTAG8570.3	Methylophilales_bacterium_HTCC2181trna16-LeuGAG1092296-1092212LeuGAG85688	100	21	0	0	55	75	55	75	5.96e-08	42.1	85	24.7059
Methylophilales_MBRSH7.trna17-LeuTAG1269442-1269526LeuTAG8570.3	Candidatus_Pelagibacter_ubique_HTCC1062trna8-LeuTAG843125-843209LeuTAG85730	95.833	24	1	0	8	31	8	31	2.36e-07	40.1	85	27.0587
Methylophilales_MBRSH7.trna17-LeuTAG1269442-1269526LeuTAG8570.3	Methylophilales_bacterium_HTCC2181.trna12-LeuCAA1244459-1244373LeuCAA8773.7	92.593	27	2	0	8	34	8	34	9.31e-07	38.2	87	28.7358
Methylophilales_MBRSH7.trna17-LeuTAG1269442-1269526LeuTAG8570.3	Methylophilales_HTCC2181.trna12-LeuCAA1244459-1244373LeuCAA8773.7	92.593	27	2	0	8	34	8	34	9.31e-07	38.2	87	28.7358
Methylophilales_MBRSH7.trna17-LeuTAG1269442-1269526LeuTAG8570.3	KB13.trna28-LeuCAA1022616-1022530LeuCAA8778.5	92.593	27	2	0	8	34	8	34	9.31e-07	38.2	87	28.7358
Methylophilales_MBRSH7.trna17-LeuTAG1269442-1269526LeuTAG8570.3	H2P3.trna22-LeuGAG1104872-1104787LeuGAG8660.7	100	19	0	0	57	75	58	76	9.31e-07	38.2	86	22.093
Methylophilales_MBRSH7.trna17-LeuTAG1269442-1269526LeuTAG8570.3	H2P3.trna8-LeuTAG539233-539317LeuTAG8570.5	100	19	0	0	8	26	8	26	9.31e-07	38.2	85	22.3529
Methylophilales_MBRSH7.trna17-LeuTAG1269442-1269526LeuTAG8570.3	H5P1trna27-LeuCAA607517-607431LeuCAA87752	92.593	27	2	0	8	34	8	34	9.31e-07	38.2	87	28.7358
Methylophilales_MBRSH7.trna17-LeuTAG1269442-1269526LeuTAG8570.3	H5P1trna27-LeuCAA607517-607431LeuCAA87752	95.455	22	1	0	53	74	55	76	3.68e-06	36.2	87	24.138
Methylophilales_MBRSH7.trna17-LeuTAG1269442-1269526LeuTAG8570.3	Methylophilales_bacterium_HTCC2181trna12-LeuCAA1244459-1244373LeuCAA87737	92.593	27	2	0	8	34	8	34	9.31e-07	38.2	87	28.7358
Methylophilales_MBRSH7.trna17-LeuTAG1269442-1269526LeuTAG8570.3	Pelagibacter_HTCC7211trna18-LeuTAG1089533-1089449LeuTAG85705	100	19	0	0	8	26	8	26	9.31e-07	38.2	85	22.3529
Methylophilales_MBRSH7.trna17-LeuTAG1269442-1269526LeuTAG8570.3	Pelagibacter_HTCC7211trna6-LeuGAG523894-523979LeuGAG86607	100	19	0	0	57	75	58	76	9.31e-07	38.2	86	22.093
Methylophilales_MBRSH7.trna17-LeuTAG1269442-1269526LeuTAG8570.3	Candidatus_Pelagibacter_ubique_HTCC1062trna1-LeuCAA408517-408601LeuCAA85754	95.455	22	1	0	5	26	5	26	3.68e-06	36.2	85	24.706
KB13.trna5-LeuTAA358694-358780LeuTAA8776.8	KB13.trna5-LeuTAA358694-358780LeuTAA8776.8	100	87	0	0	1	87	1	87	2.52e-47	172	87	100
KB13.trna5-LeuTAA358694-358780LeuTAA8776.8	Methylopumilus_planktonicus.trna12-LeuTAA410252-410338LeuTAA8779.1	93.103	87	6	0	1	87	1	87	5.29e-33	125	87	93.103
KB13.trna5-LeuTAA358694-358780LeuTAA8776.8	Methylophilales_bacterium_HTCC2181.trna15-LeuTAA1095389-1095304LeuTAA8671.8	93.103	87	5	1	1	87	1	86	1.29e-30	117	86	94.1856
KB13.trna5-LeuTAA358694-358780LeuTAA8776.8	Methylophilales_HTCC2181.trna15-LeuTAA1095389-1095304LeuTAA8671.8	93.103	87	5	1	1	87	1	86	1.29e-30	117	86	94.1856
KB13.trna5-LeuTAA358694-358780LeuTAA8776.8	H5P1trna30-LeuTAA464896-464810LeuTAA87795	91.954	87	7	0	1	87	1	87	1.29e-30	117	87	91.954
KB13.trna5-LeuTAA358694-358780LeuTAA8776.8	Methylophilales_bacterium_HTCC2181trna15-LeuTAA1095389-1095304LeuTAA86718	93.103	87	5	1	1	87	1	86	1.29e-30	117	86	94.1856
KB13.trna5-LeuTAA358694-358780LeuTAA8776.8	PMP-MAVG-17.trna1-LeuTAA7829-7913LeuTAA8564.2	95	40	2	0	7	46	7	46	1.67e-14	63.9	85	44.7059
KB13.trna5-LeuTAA358694-358780LeuTAA8776.8	PMP-MAVG-17trna1-LeuTAA7829-7913LeuTAA85642	95	40	2	0	7	46	7	46	1.67e-14	63.9	85	44.7059
KB13.trna5-LeuTAA358694-358780LeuTAA8776.8	H2P3.trna24-LeuTAA803251-803166LeuTAA8670.1	94.286	35	2	0	7	41	7	41	1.61e-11	54	86	38.3722
KB13.trna5-LeuTAA358694-358780LeuTAA8776.8	Mosigtrna3-LeuTAA91905-91989LeuTAA85735	94.286	35	2	0	8	42	8	42	1.61e-11	54	85	38.8236
KB13.trna5-LeuTAA358694-358780LeuTAA8776.8	Candidatus_Pelagibacter_ubique_HTCC1062trna18-LeuTAA1088816-1088732LeuTAA85694	94.286	35	2	0	7	41	7	41	1.61e-11	54	85	38.8236
KB13.trna5-LeuTAA358694-358780LeuTAA8776.8	Pelagibacter_HTCC7211trna8-LeuTAA825515-825600LeuTAA86701	94.286	35	2	0	7	41	7	41	1.61e-11	54	86	38.3722
KB13.trna5-LeuTAA358694-358780LeuTAA8776.8	Candidatus_Fonsibacter_ubiquis_LSUCC0530.trna4-LeuTAA372368-372454LeuTAA8768.6	91.429	35	3	0	7	41	7	41	3.92e-09	46.1	87	36.7818
KB13.trna5-LeuTAA358694-358780LeuTAA8776.8	Melnitztrna4-LeuTAA76219-76305LeuTAA87738	88.889	36	4	0	7	42	7	42	2.42e-07	40.1	87	36.7817
KB13.trna6-LeuGAG362606-362690LeuGAG8563.2	KB13.trna6-LeuGAG362606-362690LeuGAG8563.2	100	85	0	0	1	85	1	85	3.83e-46	168	85	100
KB13.trna6-LeuGAG362606-362690LeuGAG8563.2	Methylophilales_MBRSH7.trna11-LeuGAG1070658-1070742LeuGAG8563.2	100	85	0	0	1	85	1	85	3.83e-46	168	85	100
KB13.trna6-LeuGAG362606-362690LeuGAG8563.2	Methylopumilus_planktonicus.trna13-LeuGAG414167-414251LeuGAG8563.2	100	85	0	0	1	85	1	85	3.83e-46	168	85	100
KB13.trna6-LeuGAG362606-362690LeuGAG8563.2	H5P1trna31-LeuGAG460906-460822LeuGAG85632	100	85	0	0	1	85	1	85	3.83e-46	168	85	100
KB13.trna6-LeuGAG362606-362690LeuGAG8563.2	Methylophilales_bacterium_HTCC2181.trna16-LeuGAG1092296-1092212LeuGAG8568.8	98.824	85	1	0	1	85	1	85	9.34e-44	161	85	98.824
KB13.trna6-LeuGAG362606-362690LeuGAG8563.2	Methylophilales_bacterium_HTCC2181trna16-LeuGAG1092296-1092212LeuGAG85688	98.824	85	1	0	1	85	1	85	9.34e-44	161	85	98.824
KB13.trna6-LeuGAG362606-362690LeuGAG8563.2	H2P3.trna22-LeuGAG1104872-1104787LeuGAG8660.7	96.552	29	1	0	57	85	58	86	2.45e-10	50.1	86	32.5582
KB13.trna6-LeuGAG362606-362690LeuGAG8563.2	Pelagibacter_HTCC7211trna6-LeuGAG523894-523979LeuGAG86607	96.552	29	1	0	57	85	58	86	2.45e-10	50.1	86	32.5582
KB13.trna6-LeuGAG362606-362690LeuGAG8563.2	Candidatus_Fonsibacter_ubiquis_LSUCC0530.trna4-LeuTAA372368-372454LeuTAA8768.6	100	22	0	0	5	26	5	26	1.51e-08	44.1	87	25.2874
KB13.trna6-LeuGAG362606-362690LeuGAG8563.2	HTVC011Ptrna1-LeuTAG	100	22	0	0	7	28	7	28	1.51e-08	44.1	85	25.8824
KB13.trna6-LeuGAG362606-362690LeuGAG8563.2	Methylophilales_bacterium_HTCC2181.trna21-LeuTAG835042-834958LeuTAG8571.7	100	21	0	0	55	75	55	75	5.96e-08	42.1	85	24.7059
KB13.trna6-LeuGAG362606-362690LeuGAG8563.2	Methylophilales_HTCC2181.trna21-LeuTAG835042-834958LeuTAG8571.7	100	21	0	0	55	75	55	75	5.96e-08	42.1	85	24.7059
KB13.trna6-LeuGAG362606-362690LeuGAG8563.2	KB13.trna13-LeuTAG567264-567348LeuTAG8569.3	100	21	0	0	55	75	55	75	5.96e-08	42.1	85	24.7059
KB13.trna6-LeuGAG362606-362690LeuGAG8563.2	Methylophilales_MBRSH7.trna17-LeuTAG1269442-1269526LeuTAG8570.3	100	21	0	0	55	75	55	75	5.96e-08	42.1	85	24.7059
KB13.trna6-LeuGAG362606-362690LeuGAG8563.2	Methylopumilus_planktonicus.trna31-LeuTAG776788-776704LeuTAG8571.7	100	21	0	0	55	75	55	75	5.96e-08	42.1	85	24.7059
KB13.trna6-LeuGAG362606-362690LeuGAG8563.2	H5P1trna35-LeuTAG261331-261247LeuTAG85711	100	21	0	0	55	75	55	75	5.96e-08	42.1	85	24.7059
KB13.trna6-LeuGAG362606-362690LeuGAG8563.2	Methylophilales_bacterium_HTCC2181trna21-LeuTAG835042-834958LeuTAG85717	100	21	0	0	55	75	55	75	5.96e-08	42.1	85	24.7059
KB13.trna6-LeuGAG362606-362690LeuGAG8563.2	H2P3.trna24-LeuTAA803251-803166LeuTAA8670.1	95.455	22	1	0	5	26	5	26	3.68e-06	36.2	86	24.4187
KB13.trna6-LeuGAG362606-362690LeuGAG8563.2	Candidatus_Pelagibacter_ubique_HTCC1062trna18-LeuTAA1088816-1088732LeuTAA85694	95.455	22	1	0	5	26	5	26	3.68e-06	36.2	85	24.706
KB13.trna6-LeuGAG362606-362690LeuGAG8563.2	Pelagibacter_HTCC7211trna8-LeuTAA825515-825600LeuTAA86701	95.455	22	1	0	5	26	5	26	3.68e-06	36.2	86	24.4187
KB13.trna13-LeuTAG567264-567348LeuTAG8569.3	KB13.trna13-LeuTAG567264-567348LeuTAG8569.3	100	85	0	0	1	85	1	85	3.83e-46	168	85	100
KB13.trna13-LeuTAG567264-567348LeuTAG8569.3	Methylophilales_MBRSH7.trna17-LeuTAG1269442-1269526LeuTAG8570.3	98.824	85	1	0	1	85	1	85	9.34e-44	161	85	98.824
KB13.trna13-LeuTAG567264-567348LeuTAG8569.3	Methylophilales_bacterium_HTCC2181.trna21-LeuTAG835042-834958LeuTAG8571.7	95.294	85	4	0	1	85	1	85	1.35e-36	137	85	95.294
KB13.trna13-LeuTAG567264-567348LeuTAG8569.3	Methylophilales_HTCC2181.trna21-LeuTAG835042-834958LeuTAG8571.7	95.294	85	4	0	1	85	1	85	1.35e-36	137	85	95.294
KB13.trna13-LeuTAG567264-567348LeuTAG8569.3	Methylopumilus_planktonicus.trna31-LeuTAG776788-776704LeuTAG8571.7	95.294	85	4	0	1	85	1	85	1.35e-36	137	85	95.294
KB13.trna13-LeuTAG567264-567348LeuTAG8569.3	Methylophilales_bacterium_HTCC2181trna21-LeuTAG835042-834958LeuTAG85717	95.294	85	4	0	1	85	1	85	1.35e-36	137	85	95.294
KB13.trna13-LeuTAG567264-567348LeuTAG8569.3	H5P1trna35-LeuTAG261331-261247LeuTAG85711	92.941	85	6	0	1	85	1	85	8.05e-32	121	85	92.941
KB13.trna13-LeuTAG567264-567348LeuTAG8569.3	Methylophilales_bacterium_HTCC2181.trna16-LeuGAG1092296-1092212LeuGAG8568.8	100	21	0	0	55	75	55	75	5.96e-08	42.1	85	24.7059
KB13.trna13-LeuTAG567264-567348LeuTAG8569.3	KB13.trna6-LeuGAG362606-362690LeuGAG8563.2	100	21	0	0	55	75	55	75	5.96e-08	42.1	85	24.7059
KB13.trna13-LeuTAG567264-567348LeuTAG8569.3	Methylophilales_MBRSH7.trna11-LeuGAG1070658-1070742LeuGAG8563.2	100	21	0	0	55	75	55	75	5.96e-08	42.1	85	24.7059
KB13.trna13-LeuTAG567264-567348LeuTAG8569.3	Methylopumilus_planktonicus.trna13-LeuGAG414167-414251LeuGAG8563.2	100	21	0	0	55	75	55	75	5.96e-08	42.1	85	24.7059
KB13.trna13-LeuTAG567264-567348LeuTAG8569.3	Methylopumilus_planktonicus.trna9-LeuCAA257957-258043LeuCAA8781.8	100	21	0	0	8	28	8	28	5.96e-08	42.1	87	24.1379
KB13.trna13-LeuTAG567264-567348LeuTAG8569.3	H5P1trna31-LeuGAG460906-460822LeuGAG85632	100	21	0	0	55	75	55	75	5.96e-08	42.1	85	24.7059
KB13.trna13-LeuTAG567264-567348LeuTAG8569.3	Methylophilales_bacterium_HTCC2181trna16-LeuGAG1092296-1092212LeuGAG85688	100	21	0	0	55	75	55	75	5.96e-08	42.1	85	24.7059
KB13.trna13-LeuTAG567264-567348LeuTAG8569.3	Candidatus_Pelagibacter_ubique_HTCC1062trna8-LeuTAG843125-843209LeuTAG85730	95.833	24	1	0	8	31	8	31	2.36e-07	40.1	85	27.0587
KB13.trna13-LeuTAG567264-567348LeuTAG8569.3	Methylophilales_bacterium_HTCC2181.trna12-LeuCAA1244459-1244373LeuCAA8773.7	92.593	27	2	0	8	34	8	34	9.31e-07	38.2	87	28.7358
KB13.trna13-LeuTAG567264-567348LeuTAG8569.3	Methylophilales_HTCC2181.trna12-LeuCAA1244459-1244373LeuCAA8773.7	92.593	27	2	0	8	34	8	34	9.31e-07	38.2	87	28.7358
KB13.trna13-LeuTAG567264-567348LeuTAG8569.3	KB13.trna28-LeuCAA1022616-1022530LeuCAA8778.5	92.593	27	2	0	8	34	8	34	9.31e-07	38.2	87	28.7358
KB13.trna13-LeuTAG567264-567348LeuTAG8569.3	H2P3.trna22-LeuGAG1104872-1104787LeuGAG8660.7	100	19	0	0	57	75	58	76	9.31e-07	38.2	86	22.093
KB13.trna13-LeuTAG567264-567348LeuTAG8569.3	H2P3.trna8-LeuTAG539233-539317LeuTAG8570.5	100	19	0	0	8	26	8	26	9.31e-07	38.2	85	22.3529
KB13.trna13-LeuTAG567264-567348LeuTAG8569.3	H5P1trna27-LeuCAA607517-607431LeuCAA87752	92.593	27	2	0	8	34	8	34	9.31e-07	38.2	87	28.7358
KB13.trna13-LeuTAG567264-567348LeuTAG8569.3	H5P1trna27-LeuCAA607517-607431LeuCAA87752	95.455	22	1	0	53	74	55	76	3.68e-06	36.2	87	24.138
KB13.trna13-LeuTAG567264-567348LeuTAG8569.3	Methylophilales_bacterium_HTCC2181trna12-LeuCAA1244459-1244373LeuCAA87737	92.593	27	2	0	8	34	8	34	9.31e-07	38.2	87	28.7358
KB13.trna13-LeuTAG567264-567348LeuTAG8569.3	Pelagibacter_HTCC7211trna18-LeuTAG1089533-1089449LeuTAG85705	100	19	0	0	8	26	8	26	9.31e-07	38.2	85	22.3529
KB13.trna13-LeuTAG567264-567348LeuTAG8569.3	Pelagibacter_HTCC7211trna6-LeuGAG523894-523979LeuGAG86607	100	19	0	0	57	75	58	76	9.31e-07	38.2	86	22.093
KB13.trna13-LeuTAG567264-567348LeuTAG8569.3	Candidatus_Pelagibacter_ubique_HTCC1062trna1-LeuCAA408517-408601LeuCAA85754	95.455	22	1	0	5	26	5	26	3.68e-06	36.2	85	24.706
KB13.trna28-LeuCAA1022616-1022530LeuCAA8778.5	KB13.trna28-LeuCAA1022616-1022530LeuCAA8778.5	100	87	0	0	1	87	1	87	2.52e-47	172	87	100
KB13.trna28-LeuCAA1022616-1022530LeuCAA8778.5	H5P1trna27-LeuCAA607517-607431LeuCAA87752	95.402	87	4	0	1	87	1	87	8.9e-38	141	87	95.402
KB13.trna28-LeuCAA1022616-1022530LeuCAA8778.5	Methylopumilus_planktonicus.trna9-LeuCAA257957-258043LeuCAA8781.8	91.954	87	7	0	1	87	1	87	1.29e-30	117	87	91.954
KB13.trna28-LeuCAA1022616-1022530LeuCAA8778.5	Methylophilales_bacterium_HTCC2181.trna12-LeuCAA1244459-1244373LeuCAA8773.7	100	48	0	0	1	48	1	48	4.73e-24	95.6	87	55.1724
KB13.trna28-LeuCAA1022616-1022530LeuCAA8778.5	Methylophilales_HTCC2181.trna12-LeuCAA1244459-1244373LeuCAA8773.7	100	48	0	0	1	48	1	48	4.73e-24	95.6	87	55.1724
KB13.trna28-LeuCAA1022616-1022530LeuCAA8778.5	Methylophilales_bacterium_HTCC2181trna12-LeuCAA1244459-1244373LeuCAA87737	100	48	0	0	1	48	1	48	4.73e-24	95.6	87	55.1724
KB13.trna28-LeuCAA1022616-1022530LeuCAA8778.5	H2P3.trna1-LeuCAA9666-9750LeuCAA8576.7	100	20	0	0	7	26	7	26	2.42e-07	40.1	85	23.5294
KB13.trna28-LeuCAA1022616-1022530LeuCAA8778.5	Eyrgjafatrna1-LeuTAG	100	20	0	0	8	27	8	27	2.42e-07	40.1	85	23.5294
KB13.trna28-LeuCAA1022616-1022530LeuCAA8778.5	Pelagibacter_HTCC7211trna28-LeuCAA162110-162026LeuCAA85767	100	20	0	0	7	26	7	26	2.42e-07	40.1	85	23.5294
KB13.trna28-LeuCAA1022616-1022530LeuCAA8778.5	Methylophilales_bacterium_HTCC2181.trna21-LeuTAG835042-834958LeuTAG8571.7	92.593	27	2	0	8	34	8	34	9.56e-07	38.2	85	29.4119
KB13.trna28-LeuCAA1022616-1022530LeuCAA8778.5	Methylophilales_HTCC2181.trna21-LeuTAG835042-834958LeuTAG8571.7	92.593	27	2	0	8	34	8	34	9.56e-07	38.2	85	29.4119
KB13.trna28-LeuCAA1022616-1022530LeuCAA8778.5	KB13.trna13-LeuTAG567264-567348LeuTAG8569.3	92.593	27	2	0	8	34	8	34	9.56e-07	38.2	85	29.4119
KB13.trna28-LeuCAA1022616-1022530LeuCAA8778.5	Methylophilales_MBRSH7.trna17-LeuTAG1269442-1269526LeuTAG8570.3	92.593	27	2	0	8	34	8	34	9.56e-07	38.2	85	29.4119
KB13.trna28-LeuCAA1022616-1022530LeuCAA8778.5	Methylopumilus_planktonicus.trna31-LeuTAG776788-776704LeuTAG8571.7	92.593	27	2	0	8	34	8	34	9.56e-07	38.2	85	29.4119
KB13.trna28-LeuCAA1022616-1022530LeuCAA8778.5	Candidatus_Pelagibacter_ubique_HTCC1062trna1-LeuCAA408517-408601LeuCAA85754	100	19	0	0	8	26	8	26	9.56e-07	38.2	85	22.3529
KB13.trna28-LeuCAA1022616-1022530LeuCAA8778.5	Methylophilales_bacterium_HTCC2181trna21-LeuTAG835042-834958LeuTAG85717	92.593	27	2	0	8	34	8	34	9.56e-07	38.2	85	29.4119
Methylophilales_HTCC2181.trna12-LeuCAA1244459-1244373LeuCAA8773.7	Methylophilales_bacterium_HTCC2181.trna12-LeuCAA1244459-1244373LeuCAA8773.7	100	87	0	0	1	87	1	87	2.52e-47	172	87	100
Methylophilales_HTCC2181.trna12-LeuCAA1244459-1244373LeuCAA8773.7	Methylophilales_HTCC2181.trna12-LeuCAA1244459-1244373LeuCAA8773.7	100	87	0	0	1	87	1	87	2.52e-47	172	87	100
Methylophilales_HTCC2181.trna12-LeuCAA1244459-1244373LeuCAA8773.7	Methylophilales_bacterium_HTCC2181trna12-LeuCAA1244459-1244373LeuCAA87737	100	87	0	0	1	87	1	87	2.52e-47	172	87	100
Methylophilales_HTCC2181.trna12-LeuCAA1244459-1244373LeuCAA8773.7	H5P1trna27-LeuCAA607517-607431LeuCAA87752	90.805	87	8	0	1	87	1	87	3.14e-28	109	87	90.805
Methylophilales_HTCC2181.trna12-LeuCAA1244459-1244373LeuCAA8773.7	KB13.trna28-LeuCAA1022616-1022530LeuCAA8778.5	100	48	0	0	1	48	1	48	4.73e-24	95.6	87	55.1724
Methylophilales_HTCC2181.trna12-LeuCAA1244459-1244373LeuCAA8773.7	Methylopumilus_planktonicus.trna9-LeuCAA257957-258043LeuCAA8781.8	93.333	60	4	0	1	60	1	60	1.15e-21	87.7	87	64.3676
Methylophilales_HTCC2181.trna12-LeuCAA1244459-1244373LeuCAA8773.7	H2P3.trna1-LeuCAA9666-9750LeuCAA8576.7	100	20	0	0	7	26	7	26	2.42e-07	40.1	85	23.5294
Methylophilales_HTCC2181.trna12-LeuCAA1244459-1244373LeuCAA8773.7	Eyrgjafatrna1-LeuTAG	100	20	0	0	8	27	8	27	2.42e-07	40.1	85	23.5294
Methylophilales_HTCC2181.trna12-LeuCAA1244459-1244373LeuCAA8773.7	Pelagibacter_HTCC7211trna28-LeuCAA162110-162026LeuCAA85767	100	20	0	0	7	26	7	26	2.42e-07	40.1	85	23.5294
Methylophilales_HTCC2181.trna12-LeuCAA1244459-1244373LeuCAA8773.7	Methylophilales_bacterium_HTCC2181.trna21-LeuTAG835042-834958LeuTAG8571.7	92.593	27	2	0	8	34	8	34	9.56e-07	38.2	85	29.4119
Methylophilales_HTCC2181.trna12-LeuCAA1244459-1244373LeuCAA8773.7	Methylophilales_HTCC2181.trna21-LeuTAG835042-834958LeuTAG8571.7	92.593	27	2	0	8	34	8	34	9.56e-07	38.2	85	29.4119
Methylophilales_HTCC2181.trna12-LeuCAA1244459-1244373LeuCAA8773.7	KB13.trna13-LeuTAG567264-567348LeuTAG8569.3	92.593	27	2	0	8	34	8	34	9.56e-07	38.2	85	29.4119
Methylophilales_HTCC2181.trna12-LeuCAA1244459-1244373LeuCAA8773.7	Methylophilales_MBRSH7.trna17-LeuTAG1269442-1269526LeuTAG8570.3	92.593	27	2	0	8	34	8	34	9.56e-07	38.2	85	29.4119
Methylophilales_HTCC2181.trna12-LeuCAA1244459-1244373LeuCAA8773.7	Methylopumilus_planktonicus.trna31-LeuTAG776788-776704LeuTAG8571.7	92.593	27	2	0	8	34	8	34	9.56e-07	38.2	85	29.4119
Methylophilales_HTCC2181.trna12-LeuCAA1244459-1244373LeuCAA8773.7	Candidatus_Pelagibacter_ubique_HTCC1062trna1-LeuCAA408517-408601LeuCAA85754	100	19	0	0	8	26	8	26	9.56e-07	38.2	85	22.3529
Methylophilales_HTCC2181.trna12-LeuCAA1244459-1244373LeuCAA8773.7	Methylophilales_bacterium_HTCC2181trna21-LeuTAG835042-834958LeuTAG85717	92.593	27	2	0	8	34	8	34	9.56e-07	38.2	85	29.4119
Methylophilales_HTCC2181.trna15-LeuTAA1095389-1095304LeuTAA8671.8	Methylophilales_bacterium_HTCC2181.trna15-LeuTAA1095389-1095304LeuTAA8671.8	100	86	0	0	1	86	1	86	9.83e-47	170	86	100
Methylophilales_HTCC2181.trna15-LeuTAA1095389-1095304LeuTAA8671.8	Methylophilales_HTCC2181.trna15-LeuTAA1095389-1095304LeuTAA8671.8	100	86	0	0	1	86	1	86	9.83e-47	170	86	100
Methylophilales_HTCC2181.trna15-LeuTAA1095389-1095304LeuTAA8671.8	Methylophilales_bacterium_HTCC2181trna15-LeuTAA1095389-1095304LeuTAA86718	100	86	0	0	1	86	1	86	9.83e-47	170	86	100
Methylophilales_HTCC2181.trna15-LeuTAA1095389-1095304LeuTAA8671.8	KB13.trna5-LeuTAA358694-358780LeuTAA8776.8	93.103	87	5	1	1	86	1	87	1.27e-30	117	87	93.103
Methylophilales_HTCC2181.trna15-LeuTAA1095389-1095304LeuTAA8671.8	Methylopumilus_planktonicus.trna12-LeuTAA410252-410338LeuTAA8779.1	91.954	87	6	1	1	86	1	87	3.1e-28	109	87	91.954
Methylophilales_HTCC2181.trna15-LeuTAA1095389-1095304LeuTAA8671.8	H5P1trna30-LeuTAA464896-464810LeuTAA87795	91.954	87	6	1	1	86	1	87	3.1e-28	109	87	91.954
Methylophilales_HTCC2181.trna15-LeuTAA1095389-1095304LeuTAA8671.8	PMP-MAVG-17.trna1-LeuTAA7829-7913LeuTAA8564.2	95	40	2	0	7	46	7	46	1.65e-14	63.9	85	44.7059
Methylophilales_HTCC2181.trna15-LeuTAA1095389-1095304LeuTAA8671.8	PMP-MAVG-17trna1-LeuTAA7829-7913LeuTAA85642	95	40	2	0	7	46	7	46	1.65e-14	63.9	85	44.7059
Methylophilales_HTCC2181.trna15-LeuTAA1095389-1095304LeuTAA8671.8	H2P3.trna24-LeuTAA803251-803166LeuTAA8670.1	94.286	35	2	0	7	41	7	41	1.59e-11	54	86	38.3722
Methylophilales_HTCC2181.trna15-LeuTAA1095389-1095304LeuTAA8671.8	Mosigtrna3-LeuTAA91905-91989LeuTAA85735	94.286	35	2	0	8	42	8	42	1.59e-11	54	85	38.8236
Methylophilales_HTCC2181.trna15-LeuTAA1095389-1095304LeuTAA8671.8	Candidatus_Pelagibacter_ubique_HTCC1062trna18-LeuTAA1088816-1088732LeuTAA85694	94.286	35	2	0	7	41	7	41	1.59e-11	54	85	38.8236
Methylophilales_HTCC2181.trna15-LeuTAA1095389-1095304LeuTAA8671.8	Pelagibacter_HTCC7211trna8-LeuTAA825515-825600LeuTAA86701	94.286	35	2	0	7	41	7	41	1.59e-11	54	86	38.3722
Methylophilales_HTCC2181.trna15-LeuTAA1095389-1095304LeuTAA8671.8	Candidatus_Fonsibacter_ubiquis_LSUCC0530.trna4-LeuTAA372368-372454LeuTAA8768.6	91.429	35	3	0	7	41	7	41	3.87e-09	46.1	87	36.7818
Methylophilales_HTCC2181.trna15-LeuTAA1095389-1095304LeuTAA8671.8	Melnitztrna4-LeuTAA76219-76305LeuTAA87738	88.889	36	4	0	7	42	7	42	2.39e-07	40.1	87	36.7817
Methylophilales_HTCC2181.trna21-LeuTAG835042-834958LeuTAG8571.7	Methylophilales_bacterium_HTCC2181.trna21-LeuTAG835042-834958LeuTAG8571.7	100	85	0	0	1	85	1	85	3.83e-46	168	85	100
Methylophilales_HTCC2181.trna21-LeuTAG835042-834958LeuTAG8571.7	Methylophilales_HTCC2181.trna21-LeuTAG835042-834958LeuTAG8571.7	100	85	0	0	1	85	1	85	3.83e-46	168	85	100
Methylophilales_HTCC2181.trna21-LeuTAG835042-834958LeuTAG8571.7	Methylopumilus_planktonicus.trna31-LeuTAG776788-776704LeuTAG8571.7	100	85	0	0	1	85	1	85	3.83e-46	168	85	100
Methylophilales_HTCC2181.trna21-LeuTAG835042-834958LeuTAG8571.7	Methylophilales_bacterium_HTCC2181trna21-LeuTAG835042-834958LeuTAG85717	100	85	0	0	1	85	1	85	3.83e-46	168	85	100
Methylophilales_HTCC2181.trna21-LeuTAG835042-834958LeuTAG8571.7	H5P1trna35-LeuTAG261331-261247LeuTAG85711	97.647	85	2	0	1	85	1	85	2.28e-41	153	85	97.647
Methylophilales_HTCC2181.trna21-LeuTAG835042-834958LeuTAG8571.7	KB13.trna13-LeuTAG567264-567348LeuTAG8569.3	95.294	85	4	0	1	85	1	85	1.35e-36	137	85	95.294
Methylophilales_HTCC2181.trna21-LeuTAG835042-834958LeuTAG8571.7	Methylophilales_MBRSH7.trna17-LeuTAG1269442-1269526LeuTAG8570.3	95.294	85	4	0	1	85	1	85	1.35e-36	137	85	95.294
Methylophilales_HTCC2181.trna21-LeuTAG835042-834958LeuTAG8571.7	Methylophilales_bacterium_HTCC2181.trna16-LeuGAG1092296-1092212LeuGAG8568.8	100	21	0	0	55	75	55	75	5.96e-08	42.1	85	24.7059
Methylophilales_HTCC2181.trna21-LeuTAG835042-834958LeuTAG8571.7	KB13.trna6-LeuGAG362606-362690LeuGAG8563.2	100	21	0	0	55	75	55	75	5.96e-08	42.1	85	24.7059
Methylophilales_HTCC2181.trna21-LeuTAG835042-834958LeuTAG8571.7	Methylophilales_MBRSH7.trna11-LeuGAG1070658-1070742LeuGAG8563.2	100	21	0	0	55	75	55	75	5.96e-08	42.1	85	24.7059
Methylophilales_HTCC2181.trna21-LeuTAG835042-834958LeuTAG8571.7	Methylopumilus_planktonicus.trna13-LeuGAG414167-414251LeuGAG8563.2	100	21	0	0	55	75	55	75	5.96e-08	42.1	85	24.7059
Methylophilales_HTCC2181.trna21-LeuTAG835042-834958LeuTAG8571.7	Methylopumilus_planktonicus.trna9-LeuCAA257957-258043LeuCAA8781.8	100	21	0	0	8	28	8	28	5.96e-08	42.1	87	24.1379
Methylophilales_HTCC2181.trna21-LeuTAG835042-834958LeuTAG8571.7	H5P1trna31-LeuGAG460906-460822LeuGAG85632	100	21	0	0	55	75	55	75	5.96e-08	42.1	85	24.7059
Methylophilales_HTCC2181.trna21-LeuTAG835042-834958LeuTAG8571.7	Methylophilales_bacterium_HTCC2181trna16-LeuGAG1092296-1092212LeuGAG85688	100	21	0	0	55	75	55	75	5.96e-08	42.1	85	24.7059
Methylophilales_HTCC2181.trna21-LeuTAG835042-834958LeuTAG8571.7	Candidatus_Pelagibacter_ubique_HTCC1062trna8-LeuTAG843125-843209LeuTAG85730	95.833	24	1	0	8	31	8	31	2.36e-07	40.1	85	27.0587
Methylophilales_HTCC2181.trna21-LeuTAG835042-834958LeuTAG8571.7	Methylophilales_bacterium_HTCC2181.trna12-LeuCAA1244459-1244373LeuCAA8773.7	92.593	27	2	0	8	34	8	34	9.31e-07	38.2	87	28.7358
Methylophilales_HTCC2181.trna21-LeuTAG835042-834958LeuTAG8571.7	Methylophilales_HTCC2181.trna12-LeuCAA1244459-1244373LeuCAA8773.7	92.593	27	2	0	8	34	8	34	9.31e-07	38.2	87	28.7358
Methylophilales_HTCC2181.trna21-LeuTAG835042-834958LeuTAG8571.7	KB13.trna28-LeuCAA1022616-1022530LeuCAA8778.5	92.593	27	2	0	8	34	8	34	9.31e-07	38.2	87	28.7358
Methylophilales_HTCC2181.trna21-LeuTAG835042-834958LeuTAG8571.7	H2P3.trna22-LeuGAG1104872-1104787LeuGAG8660.7	100	19	0	0	57	75	58	76	9.31e-07	38.2	86	22.093
Methylophilales_HTCC2181.trna21-LeuTAG835042-834958LeuTAG8571.7	H2P3.trna8-LeuTAG539233-539317LeuTAG8570.5	100	19	0	0	8	26	8	26	9.31e-07	38.2	85	22.3529
Methylophilales_HTCC2181.trna21-LeuTAG835042-834958LeuTAG8571.7	H5P1trna27-LeuCAA607517-607431LeuCAA87752	92.593	27	2	0	8	34	8	34	9.31e-07	38.2	87	28.7358
Methylophilales_HTCC2181.trna21-LeuTAG835042-834958LeuTAG8571.7	Methylophilales_bacterium_HTCC2181trna12-LeuCAA1244459-1244373LeuCAA87737	92.593	27	2	0	8	34	8	34	9.31e-07	38.2	87	28.7358
Methylophilales_HTCC2181.trna21-LeuTAG835042-834958LeuTAG8571.7	Pelagibacter_HTCC7211trna18-LeuTAG1089533-1089449LeuTAG85705	100	19	0	0	8	26	8	26	9.31e-07	38.2	85	22.3529
Methylophilales_HTCC2181.trna21-LeuTAG835042-834958LeuTAG8571.7	Pelagibacter_HTCC7211trna6-LeuGAG523894-523979LeuGAG86607	100	19	0	0	57	75	58	76	9.31e-07	38.2	86	22.093
Methylophilales_HTCC2181.trna21-LeuTAG835042-834958LeuTAG8571.7	Candidatus_Pelagibacter_ubique_HTCC1062trna1-LeuCAA408517-408601LeuCAA85754	95.455	22	1	0	5	26	5	26	3.68e-06	36.2	85	24.706
Methylophilales_bacterium_HTCC2181.trna12-LeuCAA1244459-1244373LeuCAA8773.7	Methylophilales_bacterium_HTCC2181.trna12-LeuCAA1244459-1244373LeuCAA8773.7	100	87	0	0	1	87	1	87	2.52e-47	172	87	100
Methylophilales_bacterium_HTCC2181.trna12-LeuCAA1244459-1244373LeuCAA8773.7	Methylophilales_HTCC2181.trna12-LeuCAA1244459-1244373LeuCAA8773.7	100	87	0	0	1	87	1	87	2.52e-47	172	87	100
Methylophilales_bacterium_HTCC2181.trna12-LeuCAA1244459-1244373LeuCAA8773.7	Methylophilales_bacterium_HTCC2181trna12-LeuCAA1244459-1244373LeuCAA87737	100	87	0	0	1	87	1	87	2.52e-47	172	87	100
Methylophilales_bacterium_HTCC2181.trna12-LeuCAA1244459-1244373LeuCAA8773.7	H5P1trna27-LeuCAA607517-607431LeuCAA87752	90.805	87	8	0	1	87	1	87	3.14e-28	109	87	90.805
Methylophilales_bacterium_HTCC2181.trna12-LeuCAA1244459-1244373LeuCAA8773.7	KB13.trna28-LeuCAA1022616-1022530LeuCAA8778.5	100	48	0	0	1	48	1	48	4.73e-24	95.6	87	55.1724
Methylophilales_bacterium_HTCC2181.trna12-LeuCAA1244459-1244373LeuCAA8773.7	Methylopumilus_planktonicus.trna9-LeuCAA257957-258043LeuCAA8781.8	93.333	60	4	0	1	60	1	60	1.15e-21	87.7	87	64.3676
Methylophilales_bacterium_HTCC2181.trna12-LeuCAA1244459-1244373LeuCAA8773.7	H2P3.trna1-LeuCAA9666-9750LeuCAA8576.7	100	20	0	0	7	26	7	26	2.42e-07	40.1	85	23.5294
Methylophilales_bacterium_HTCC2181.trna12-LeuCAA1244459-1244373LeuCAA8773.7	Eyrgjafatrna1-LeuTAG	100	20	0	0	8	27	8	27	2.42e-07	40.1	85	23.5294
Methylophilales_bacterium_HTCC2181.trna12-LeuCAA1244459-1244373LeuCAA8773.7	Pelagibacter_HTCC7211trna28-LeuCAA162110-162026LeuCAA85767	100	20	0	0	7	26	7	26	2.42e-07	40.1	85	23.5294
Methylophilales_bacterium_HTCC2181.trna12-LeuCAA1244459-1244373LeuCAA8773.7	Methylophilales_bacterium_HTCC2181.trna21-LeuTAG835042-834958LeuTAG8571.7	92.593	27	2	0	8	34	8	34	9.56e-07	38.2	85	29.4119
Methylophilales_bacterium_HTCC2181.trna12-LeuCAA1244459-1244373LeuCAA8773.7	Methylophilales_HTCC2181.trna21-LeuTAG835042-834958LeuTAG8571.7	92.593	27	2	0	8	34	8	34	9.56e-07	38.2	85	29.4119
Methylophilales_bacterium_HTCC2181.trna12-LeuCAA1244459-1244373LeuCAA8773.7	KB13.trna13-LeuTAG567264-567348LeuTAG8569.3	92.593	27	2	0	8	34	8	34	9.56e-07	38.2	85	29.4119
Methylophilales_bacterium_HTCC2181.trna12-LeuCAA1244459-1244373LeuCAA8773.7	Methylophilales_MBRSH7.trna17-LeuTAG1269442-1269526LeuTAG8570.3	92.593	27	2	0	8	34	8	34	9.56e-07	38.2	85	29.4119
Methylophilales_bacterium_HTCC2181.trna12-LeuCAA1244459-1244373LeuCAA8773.7	Methylopumilus_planktonicus.trna31-LeuTAG776788-776704LeuTAG8571.7	92.593	27	2	0	8	34	8	34	9.56e-07	38.2	85	29.4119
Methylophilales_bacterium_HTCC2181.trna12-LeuCAA1244459-1244373LeuCAA8773.7	Candidatus_Pelagibacter_ubique_HTCC1062trna1-LeuCAA408517-408601LeuCAA85754	100	19	0	0	8	26	8	26	9.56e-07	38.2	85	22.3529
Methylophilales_bacterium_HTCC2181.trna12-LeuCAA1244459-1244373LeuCAA8773.7	Methylophilales_bacterium_HTCC2181trna21-LeuTAG835042-834958LeuTAG85717	92.593	27	2	0	8	34	8	34	9.56e-07	38.2	85	29.4119
Methylophilales_bacterium_HTCC2181.trna15-LeuTAA1095389-1095304LeuTAA8671.8	Methylophilales_bacterium_HTCC2181.trna15-LeuTAA1095389-1095304LeuTAA8671.8	100	86	0	0	1	86	1	86	9.83e-47	170	86	100
Methylophilales_bacterium_HTCC2181.trna15-LeuTAA1095389-1095304LeuTAA8671.8	Methylophilales_HTCC2181.trna15-LeuTAA1095389-1095304LeuTAA8671.8	100	86	0	0	1	86	1	86	9.83e-47	170	86	100
Methylophilales_bacterium_HTCC2181.trna15-LeuTAA1095389-1095304LeuTAA8671.8	Methylophilales_bacterium_HTCC2181trna15-LeuTAA1095389-1095304LeuTAA86718	100	86	0	0	1	86	1	86	9.83e-47	170	86	100
Methylophilales_bacterium_HTCC2181.trna15-LeuTAA1095389-1095304LeuTAA8671.8	KB13.trna5-LeuTAA358694-358780LeuTAA8776.8	93.103	87	5	1	1	86	1	87	1.27e-30	117	87	93.103
Methylophilales_bacterium_HTCC2181.trna15-LeuTAA1095389-1095304LeuTAA8671.8	Methylopumilus_planktonicus.trna12-LeuTAA410252-410338LeuTAA8779.1	91.954	87	6	1	1	86	1	87	3.1e-28	109	87	91.954
Methylophilales_bacterium_HTCC2181.trna15-LeuTAA1095389-1095304LeuTAA8671.8	H5P1trna30-LeuTAA464896-464810LeuTAA87795	91.954	87	6	1	1	86	1	87	3.1e-28	109	87	91.954
Methylophilales_bacterium_HTCC2181.trna15-LeuTAA1095389-1095304LeuTAA8671.8	PMP-MAVG-17.trna1-LeuTAA7829-7913LeuTAA8564.2	95	40	2	0	7	46	7	46	1.65e-14	63.9	85	44.7059
Methylophilales_bacterium_HTCC2181.trna15-LeuTAA1095389-1095304LeuTAA8671.8	PMP-MAVG-17trna1-LeuTAA7829-7913LeuTAA85642	95	40	2	0	7	46	7	46	1.65e-14	63.9	85	44.7059
Methylophilales_bacterium_HTCC2181.trna15-LeuTAA1095389-1095304LeuTAA8671.8	H2P3.trna24-LeuTAA803251-803166LeuTAA8670.1	94.286	35	2	0	7	41	7	41	1.59e-11	54	86	38.3722
Methylophilales_bacterium_HTCC2181.trna15-LeuTAA1095389-1095304LeuTAA8671.8	Mosigtrna3-LeuTAA91905-91989LeuTAA85735	94.286	35	2	0	8	42	8	42	1.59e-11	54	85	38.8236
Methylophilales_bacterium_HTCC2181.trna15-LeuTAA1095389-1095304LeuTAA8671.8	Candidatus_Pelagibacter_ubique_HTCC1062trna18-LeuTAA1088816-1088732LeuTAA85694	94.286	35	2	0	7	41	7	41	1.59e-11	54	85	38.8236
Methylophilales_bacterium_HTCC2181.trna15-LeuTAA1095389-1095304LeuTAA8671.8	Pelagibacter_HTCC7211trna8-LeuTAA825515-825600LeuTAA86701	94.286	35	2	0	7	41	7	41	1.59e-11	54	86	38.3722
Methylophilales_bacterium_HTCC2181.trna15-LeuTAA1095389-1095304LeuTAA8671.8	Candidatus_Fonsibacter_ubiquis_LSUCC0530.trna4-LeuTAA372368-372454LeuTAA8768.6	91.429	35	3	0	7	41	7	41	3.87e-09	46.1	87	36.7818
Methylophilales_bacterium_HTCC2181.trna15-LeuTAA1095389-1095304LeuTAA8671.8	Melnitztrna4-LeuTAA76219-76305LeuTAA87738	88.889	36	4	0	7	42	7	42	2.39e-07	40.1	87	36.7817
Methylophilales_bacterium_HTCC2181.trna16-LeuGAG1092296-1092212LeuGAG8568.8	Methylophilales_bacterium_HTCC2181.trna16-LeuGAG1092296-1092212LeuGAG8568.8	100	85	0	0	1	85	1	85	3.83e-46	168	85	100
Methylophilales_bacterium_HTCC2181.trna16-LeuGAG1092296-1092212LeuGAG8568.8	Methylophilales_bacterium_HTCC2181trna16-LeuGAG1092296-1092212LeuGAG85688	100	85	0	0	1	85	1	85	3.83e-46	168	85	100
Methylophilales_bacterium_HTCC2181.trna16-LeuGAG1092296-1092212LeuGAG8568.8	KB13.trna6-LeuGAG362606-362690LeuGAG8563.2	98.824	85	1	0	1	85	1	85	9.34e-44	161	85	98.824
Methylophilales_bacterium_HTCC2181.trna16-LeuGAG1092296-1092212LeuGAG8568.8	Methylophilales_MBRSH7.trna11-LeuGAG1070658-1070742LeuGAG8563.2	98.824	85	1	0	1	85	1	85	9.34e-44	161	85	98.824
Methylophilales_bacterium_HTCC2181.trna16-LeuGAG1092296-1092212LeuGAG8568.8	Methylopumilus_planktonicus.trna13-LeuGAG414167-414251LeuGAG8563.2	98.824	85	1	0	1	85	1	85	9.34e-44	161	85	98.824
Methylophilales_bacterium_HTCC2181.trna16-LeuGAG1092296-1092212LeuGAG8568.8	H5P1trna31-LeuGAG460906-460822LeuGAG85632	98.824	85	1	0	1	85	1	85	9.34e-44	161	85	98.824
Methylophilales_bacterium_HTCC2181.trna16-LeuGAG1092296-1092212LeuGAG8568.8	H2P3.trna22-LeuGAG1104872-1104787LeuGAG8660.7	96.552	29	1	0	57	85	58	86	2.45e-10	50.1	86	32.5582
Methylophilales_bacterium_HTCC2181.trna16-LeuGAG1092296-1092212LeuGAG8568.8	Pelagibacter_HTCC7211trna6-LeuGAG523894-523979LeuGAG86607	96.552	29	1	0	57	85	58	86	2.45e-10	50.1	86	32.5582
Methylophilales_bacterium_HTCC2181.trna16-LeuGAG1092296-1092212LeuGAG8568.8	Candidatus_Fonsibacter_ubiquis_LSUCC0530.trna4-LeuTAA372368-372454LeuTAA8768.6	100	22	0	0	5	26	5	26	1.51e-08	44.1	87	25.2874
Methylophilales_bacterium_HTCC2181.trna16-LeuGAG1092296-1092212LeuGAG8568.8	HTVC011Ptrna1-LeuTAG	100	22	0	0	7	28	7	28	1.51e-08	44.1	85	25.8824
Methylophilales_bacterium_HTCC2181.trna16-LeuGAG1092296-1092212LeuGAG8568.8	Methylophilales_bacterium_HTCC2181.trna21-LeuTAG835042-834958LeuTAG8571.7	100	21	0	0	55	75	55	75	5.96e-08	42.1	85	24.7059
Methylophilales_bacterium_HTCC2181.trna16-LeuGAG1092296-1092212LeuGAG8568.8	Methylophilales_HTCC2181.trna21-LeuTAG835042-834958LeuTAG8571.7	100	21	0	0	55	75	55	75	5.96e-08	42.1	85	24.7059
Methylophilales_bacterium_HTCC2181.trna16-LeuGAG1092296-1092212LeuGAG8568.8	KB13.trna13-LeuTAG567264-567348LeuTAG8569.3	100	21	0	0	55	75	55	75	5.96e-08	42.1	85	24.7059
Methylophilales_bacterium_HTCC2181.trna16-LeuGAG1092296-1092212LeuGAG8568.8	Methylophilales_MBRSH7.trna17-LeuTAG1269442-1269526LeuTAG8570.3	100	21	0	0	55	75	55	75	5.96e-08	42.1	85	24.7059
Methylophilales_bacterium_HTCC2181.trna16-LeuGAG1092296-1092212LeuGAG8568.8	Methylopumilus_planktonicus.trna31-LeuTAG776788-776704LeuTAG8571.7	100	21	0	0	55	75	55	75	5.96e-08	42.1	85	24.7059
Methylophilales_bacterium_HTCC2181.trna16-LeuGAG1092296-1092212LeuGAG8568.8	H5P1trna35-LeuTAG261331-261247LeuTAG85711	100	21	0	0	55	75	55	75	5.96e-08	42.1	85	24.7059
Methylophilales_bacterium_HTCC2181.trna16-LeuGAG1092296-1092212LeuGAG8568.8	Methylophilales_bacterium_HTCC2181trna21-LeuTAG835042-834958LeuTAG85717	100	21	0	0	55	75	55	75	5.96e-08	42.1	85	24.7059
Methylophilales_bacterium_HTCC2181.trna16-LeuGAG1092296-1092212LeuGAG8568.8	H2P3.trna24-LeuTAA803251-803166LeuTAA8670.1	95.455	22	1	0	5	26	5	26	3.68e-06	36.2	86	24.4187
Methylophilales_bacterium_HTCC2181.trna16-LeuGAG1092296-1092212LeuGAG8568.8	Candidatus_Pelagibacter_ubique_HTCC1062trna18-LeuTAA1088816-1088732LeuTAA85694	95.455	22	1	0	5	26	5	26	3.68e-06	36.2	85	24.706
Methylophilales_bacterium_HTCC2181.trna16-LeuGAG1092296-1092212LeuGAG8568.8	Pelagibacter_HTCC7211trna8-LeuTAA825515-825600LeuTAA86701	95.455	22	1	0	5	26	5	26	3.68e-06	36.2	86	24.4187
Methylophilales_bacterium_HTCC2181.trna21-LeuTAG835042-834958LeuTAG8571.7	Methylophilales_bacterium_HTCC2181.trna21-LeuTAG835042-834958LeuTAG8571.7	100	85	0	0	1	85	1	85	3.83e-46	168	85	100
Methylophilales_bacterium_HTCC2181.trna21-LeuTAG835042-834958LeuTAG8571.7	Methylophilales_HTCC2181.trna21-LeuTAG835042-834958LeuTAG8571.7	100	85	0	0	1	85	1	85	3.83e-46	168	85	100
Methylophilales_bacterium_HTCC2181.trna21-LeuTAG835042-834958LeuTAG8571.7	Methylopumilus_planktonicus.trna31-LeuTAG776788-776704LeuTAG8571.7	100	85	0	0	1	85	1	85	3.83e-46	168	85	100
Methylophilales_bacterium_HTCC2181.trna21-LeuTAG835042-834958LeuTAG8571.7	Methylophilales_bacterium_HTCC2181trna21-LeuTAG835042-834958LeuTAG85717	100	85	0	0	1	85	1	85	3.83e-46	168	85	100
Methylophilales_bacterium_HTCC2181.trna21-LeuTAG835042-834958LeuTAG8571.7	H5P1trna35-LeuTAG261331-261247LeuTAG85711	97.647	85	2	0	1	85	1	85	2.28e-41	153	85	97.647
Methylophilales_bacterium_HTCC2181.trna21-LeuTAG835042-834958LeuTAG8571.7	KB13.trna13-LeuTAG567264-567348LeuTAG8569.3	95.294	85	4	0	1	85	1	85	1.35e-36	137	85	95.294
Methylophilales_bacterium_HTCC2181.trna21-LeuTAG835042-834958LeuTAG8571.7	Methylophilales_MBRSH7.trna17-LeuTAG1269442-1269526LeuTAG8570.3	95.294	85	4	0	1	85	1	85	1.35e-36	137	85	95.294
Methylophilales_bacterium_HTCC2181.trna21-LeuTAG835042-834958LeuTAG8571.7	Methylophilales_bacterium_HTCC2181.trna16-LeuGAG1092296-1092212LeuGAG8568.8	100	21	0	0	55	75	55	75	5.96e-08	42.1	85	24.7059
Methylophilales_bacterium_HTCC2181.trna21-LeuTAG835042-834958LeuTAG8571.7	KB13.trna6-LeuGAG362606-362690LeuGAG8563.2	100	21	0	0	55	75	55	75	5.96e-08	42.1	85	24.7059
Methylophilales_bacterium_HTCC2181.trna21-LeuTAG835042-834958LeuTAG8571.7	Methylophilales_MBRSH7.trna11-LeuGAG1070658-1070742LeuGAG8563.2	100	21	0	0	55	75	55	75	5.96e-08	42.1	85	24.7059
Methylophilales_bacterium_HTCC2181.trna21-LeuTAG835042-834958LeuTAG8571.7	Methylopumilus_planktonicus.trna13-LeuGAG414167-414251LeuGAG8563.2	100	21	0	0	55	75	55	75	5.96e-08	42.1	85	24.7059
Methylophilales_bacterium_HTCC2181.trna21-LeuTAG835042-834958LeuTAG8571.7	Methylopumilus_planktonicus.trna9-LeuCAA257957-258043LeuCAA8781.8	100	21	0	0	8	28	8	28	5.96e-08	42.1	87	24.1379
Methylophilales_bacterium_HTCC2181.trna21-LeuTAG835042-834958LeuTAG8571.7	H5P1trna31-LeuGAG460906-460822LeuGAG85632	100	21	0	0	55	75	55	75	5.96e-08	42.1	85	24.7059
Methylophilales_bacterium_HTCC2181.trna21-LeuTAG835042-834958LeuTAG8571.7	Methylophilales_bacterium_HTCC2181trna16-LeuGAG1092296-1092212LeuGAG85688	100	21	0	0	55	75	55	75	5.96e-08	42.1	85	24.7059
Methylophilales_bacterium_HTCC2181.trna21-LeuTAG835042-834958LeuTAG8571.7	Candidatus_Pelagibacter_ubique_HTCC1062trna8-LeuTAG843125-843209LeuTAG85730	95.833	24	1	0	8	31	8	31	2.36e-07	40.1	85	27.0587
Methylophilales_bacterium_HTCC2181.trna21-LeuTAG835042-834958LeuTAG8571.7	Methylophilales_bacterium_HTCC2181.trna12-LeuCAA1244459-1244373LeuCAA8773.7	92.593	27	2	0	8	34	8	34	9.31e-07	38.2	87	28.7358
Methylophilales_bacterium_HTCC2181.trna21-LeuTAG835042-834958LeuTAG8571.7	Methylophilales_HTCC2181.trna12-LeuCAA1244459-1244373LeuCAA8773.7	92.593	27	2	0	8	34	8	34	9.31e-07	38.2	87	28.7358
Methylophilales_bacterium_HTCC2181.trna21-LeuTAG835042-834958LeuTAG8571.7	KB13.trna28-LeuCAA1022616-1022530LeuCAA8778.5	92.593	27	2	0	8	34	8	34	9.31e-07	38.2	87	28.7358
Methylophilales_bacterium_HTCC2181.trna21-LeuTAG835042-834958LeuTAG8571.7	H2P3.trna22-LeuGAG1104872-1104787LeuGAG8660.7	100	19	0	0	57	75	58	76	9.31e-07	38.2	86	22.093
Methylophilales_bacterium_HTCC2181.trna21-LeuTAG835042-834958LeuTAG8571.7	H2P3.trna8-LeuTAG539233-539317LeuTAG8570.5	100	19	0	0	8	26	8	26	9.31e-07	38.2	85	22.3529
Methylophilales_bacterium_HTCC2181.trna21-LeuTAG835042-834958LeuTAG8571.7	H5P1trna27-LeuCAA607517-607431LeuCAA87752	92.593	27	2	0	8	34	8	34	9.31e-07	38.2	87	28.7358
Methylophilales_bacterium_HTCC2181.trna21-LeuTAG835042-834958LeuTAG8571.7	Methylophilales_bacterium_HTCC2181trna12-LeuCAA1244459-1244373LeuCAA87737	92.593	27	2	0	8	34	8	34	9.31e-07	38.2	87	28.7358
Methylophilales_bacterium_HTCC2181.trna21-LeuTAG835042-834958LeuTAG8571.7	Pelagibacter_HTCC7211trna18-LeuTAG1089533-1089449LeuTAG85705	100	19	0	0	8	26	8	26	9.31e-07	38.2	85	22.3529
Methylophilales_bacterium_HTCC2181.trna21-LeuTAG835042-834958LeuTAG8571.7	Pelagibacter_HTCC7211trna6-LeuGAG523894-523979LeuGAG86607	100	19	0	0	57	75	58	76	9.31e-07	38.2	86	22.093
Methylophilales_bacterium_HTCC2181.trna21-LeuTAG835042-834958LeuTAG8571.7	Candidatus_Pelagibacter_ubique_HTCC1062trna1-LeuCAA408517-408601LeuCAA85754	95.455	22	1	0	5	26	5	26	3.68e-06	36.2	85	24.706
Candidatus_Fonsibacter_ubiquis_LSUCC0530.trna4-LeuTAA372368-372454LeuTAA8768.6	Candidatus_Fonsibacter_ubiquis_LSUCC0530.trna4-LeuTAA372368-372454LeuTAA8768.6	100	87	0	0	1	87	1	87	2.52e-47	172	87	100
Candidatus_Fonsibacter_ubiquis_LSUCC0530.trna4-LeuTAA372368-372454LeuTAA8768.6	Candidatus_Pelagibacter_ubique_HTCC1062trna18-LeuTAA1088816-1088732LeuTAA85694	89.655	87	7	1	1	87	1	85	4.73e-24	95.6	85	91.7645
Candidatus_Fonsibacter_ubiquis_LSUCC0530.trna4-LeuTAA372368-372454LeuTAA8768.6	H2P3.trna24-LeuTAA803251-803166LeuTAA8670.1	89.655	87	8	1	1	87	1	86	1.87e-23	93.7	86	90.6975
Candidatus_Fonsibacter_ubiquis_LSUCC0530.trna4-LeuTAA372368-372454LeuTAA8768.6	Pelagibacter_HTCC7211trna8-LeuTAA825515-825600LeuTAA86701	89.655	87	8	1	1	87	1	86	1.87e-23	93.7	86	90.6975
Candidatus_Fonsibacter_ubiquis_LSUCC0530.trna4-LeuTAA372368-372454LeuTAA8768.6	PMP-MAVG-17.trna1-LeuTAA7829-7913LeuTAA8564.2	91.667	36	3	0	6	41	6	41	9.92e-10	48.1	85	38.8237
Candidatus_Fonsibacter_ubiquis_LSUCC0530.trna4-LeuTAA372368-372454LeuTAA8768.6	PMP-MAVG-17trna1-LeuTAA7829-7913LeuTAA85642	91.667	36	3	0	6	41	6	41	9.92e-10	48.1	85	38.8237
Candidatus_Fonsibacter_ubiquis_LSUCC0530.trna4-LeuTAA372368-372454LeuTAA8768.6	Methylophilales_bacterium_HTCC2181.trna15-LeuTAA1095389-1095304LeuTAA8671.8	91.429	35	3	0	7	41	7	41	3.92e-09	46.1	86	37.2095
Candidatus_Fonsibacter_ubiquis_LSUCC0530.trna4-LeuTAA372368-372454LeuTAA8768.6	Methylophilales_HTCC2181.trna15-LeuTAA1095389-1095304LeuTAA8671.8	91.429	35	3	0	7	41	7	41	3.92e-09	46.1	86	37.2095
Candidatus_Fonsibacter_ubiquis_LSUCC0530.trna4-LeuTAA372368-372454LeuTAA8768.6	KB13.trna5-LeuTAA358694-358780LeuTAA8776.8	91.429	35	3	0	7	41	7	41	3.92e-09	46.1	87	36.7818
Candidatus_Fonsibacter_ubiquis_LSUCC0530.trna4-LeuTAA372368-372454LeuTAA8768.6	Methylopumilus_planktonicus.trna12-LeuTAA410252-410338LeuTAA8779.1	91.429	35	3	0	7	41	7	41	3.92e-09	46.1	87	36.7818
Candidatus_Fonsibacter_ubiquis_LSUCC0530.trna4-LeuTAA372368-372454LeuTAA8768.6	Melnitztrna4-LeuTAA76219-76305LeuTAA87738	91.429	35	3	0	7	41	7	41	3.92e-09	46.1	87	36.7818
Candidatus_Fonsibacter_ubiquis_LSUCC0530.trna4-LeuTAA372368-372454LeuTAA8768.6	Methylophilales_bacterium_HTCC2181trna15-LeuTAA1095389-1095304LeuTAA86718	91.429	35	3	0	7	41	7	41	3.92e-09	46.1	86	37.2095
Candidatus_Fonsibacter_ubiquis_LSUCC0530.trna4-LeuTAA372368-372454LeuTAA8768.6	Methylophilales_bacterium_HTCC2181.trna16-LeuGAG1092296-1092212LeuGAG8568.8	100	22	0	0	5	26	5	26	1.55e-08	44.1	85	25.8824
Candidatus_Fonsibacter_ubiquis_LSUCC0530.trna4-LeuTAA372368-372454LeuTAA8768.6	KB13.trna6-LeuGAG362606-362690LeuGAG8563.2	100	22	0	0	5	26	5	26	1.55e-08	44.1	85	25.8824
Candidatus_Fonsibacter_ubiquis_LSUCC0530.trna4-LeuTAA372368-372454LeuTAA8768.6	Methylophilales_MBRSH7.trna11-LeuGAG1070658-1070742LeuGAG8563.2	100	22	0	0	5	26	5	26	1.55e-08	44.1	85	25.8824
Candidatus_Fonsibacter_ubiquis_LSUCC0530.trna4-LeuTAA372368-372454LeuTAA8768.6	Methylopumilus_planktonicus.trna13-LeuGAG414167-414251LeuGAG8563.2	100	22	0	0	5	26	5	26	1.55e-08	44.1	85	25.8824
Candidatus_Fonsibacter_ubiquis_LSUCC0530.trna4-LeuTAA372368-372454LeuTAA8768.6	H5P1trna31-LeuGAG460906-460822LeuGAG85632	100	22	0	0	5	26	5	26	1.55e-08	44.1	85	25.8824
Candidatus_Fonsibacter_ubiquis_LSUCC0530.trna4-LeuTAA372368-372454LeuTAA8768.6	Methylophilales_bacterium_HTCC2181trna16-LeuGAG1092296-1092212LeuGAG85688	100	22	0	0	5	26	5	26	1.55e-08	44.1	85	25.8824
Candidatus_Fonsibacter_ubiquis_LSUCC0530.trna4-LeuTAA372368-372454LeuTAA8768.6	H5P1trna30-LeuTAA464896-464810LeuTAA87795	93.103	29	2	0	14	42	14	42	6.12e-08	42.1	87	31.0343
Candidatus_Fonsibacter_ubiquis_LSUCC0530.trna4-LeuTAA372368-372454LeuTAA8768.6	HTVC011Ptrna1-LeuTAG	100	20	0	0	7	26	7	26	2.42e-07	40.1	85	23.5294
Candidatus_Fonsibacter_ubiquis_LSUCC0530.trna4-LeuTAA372368-372454LeuTAA8768.6	Mosigtrna3-LeuTAA91905-91989LeuTAA85735	88.235	34	4	0	8	41	8	41	3.78e-06	36.2	85	35.294
Candidatus_Fonsibacter_ubiquis_LSUCC0530.trna5-LeuTAG378909-378992LeuTAG8476.0	Candidatus_Fonsibacter_ubiquis_LSUCC0530.trna5-LeuTAG378909-378992LeuTAG8476.0	100	84	0	0	1	84	1	84	1.49e-45	167	84	100
Candidatus_Fonsibacter_ubiquis_LSUCC0530.trna5-LeuTAG378909-378992LeuTAG8476.0	HTVC011Ptrna1-LeuTAG	89.041	73	7	1	5	76	5	77	1.67e-17	73.8	85	76.4705
Candidatus_Fonsibacter_ubiquis_LSUCC0530.trna5-LeuTAG378909-378992LeuTAG8476.0	Candidatus_Pelagibacter_ubique_HTCC1062trna8-LeuTAG843125-843209LeuTAG85730	87.719	57	7	0	17	73	18	74	9.9e-13	58	85	58.8233
Candidatus_Fonsibacter_ubiquis_LSUCC0530.trna5-LeuTAG378909-378992LeuTAG8476.0	H2P3.trna8-LeuTAG539233-539317LeuTAG8570.5	95.455	22	1	0	52	73	53	74	3.63e-06	36.2	85	24.706
Candidatus_Fonsibacter_ubiquis_LSUCC0530.trna5-LeuTAG378909-378992LeuTAG8476.0	Pelagibacter_HTCC7211trna18-LeuTAG1089533-1089449LeuTAG85705	95.455	22	1	0	52	73	53	74	3.63e-06	36.2	85	24.706
Candidatus_Fonsibacter_ubiquis_LSUCC0530.trna22-LeuCAA995163-995078LeuCAA8675.8	Candidatus_Fonsibacter_ubiquis_LSUCC0530.trna22-LeuCAA995163-995078LeuCAA8675.8	100	86	0	0	1	86	1	86	9.83e-47	170	86	100
Candidatus_Fonsibacter_ubiquis_LSUCC0530.trna29-LeuGAG696015-695930LeuGAG8663.7	Candidatus_Fonsibacter_ubiquis_LSUCC0530.trna29-LeuGAG696015-695930LeuGAG8663.7	100	86	0	0	1	86	1	86	9.83e-47	170	86	100
Candidatus_Fonsibacter_ubiquis_LSUCC0530.trna29-LeuGAG696015-695930LeuGAG8663.7	H2P3.trna22-LeuGAG1104872-1104787LeuGAG8660.7	83.908	87	12	2	1	86	1	86	3.87e-09	46.1	86	84.8837
Candidatus_Fonsibacter_ubiquis_LSUCC0530.trna29-LeuGAG696015-695930LeuGAG8663.7	Pelagibacter_HTCC7211trna6-LeuGAG523894-523979LeuGAG86607	83.908	87	12	2	1	86	1	86	3.87e-09	46.1	86	84.8837
PMP-MAVG-17.trna1-LeuTAA7829-7913LeuTAA8564.2	PMP-MAVG-17.trna1-LeuTAA7829-7913LeuTAA8564.2	100	85	0	0	1	85	1	85	3.83e-46	168	85	100
PMP-MAVG-17.trna1-LeuTAA7829-7913LeuTAA8564.2	PMP-MAVG-17trna1-LeuTAA7829-7913LeuTAA85642	100	85	0	0	1	85	1	85	3.83e-46	168	85	100
PMP-MAVG-17.trna1-LeuTAA7829-7913LeuTAA8564.2	Methylopumilus_planktonicus.trna12-LeuTAA410252-410338LeuTAA8779.1	95.122	41	2	0	7	47	7	47	4.12e-15	65.9	87	44.8276
PMP-MAVG-17.trna1-LeuTAA7829-7913LeuTAA8564.2	Methylophilales_bacterium_HTCC2181.trna15-LeuTAA1095389-1095304LeuTAA8671.8	95	40	2	0	7	46	7	46	1.63e-14	63.9	86	44.186
PMP-MAVG-17.trna1-LeuTAA7829-7913LeuTAA8564.2	Methylophilales_HTCC2181.trna15-LeuTAA1095389-1095304LeuTAA8671.8	95	40	2	0	7	46	7	46	1.63e-14	63.9	86	44.186
PMP-MAVG-17.trna1-LeuTAA7829-7913LeuTAA8564.2	KB13.trna5-LeuTAA358694-358780LeuTAA8776.8	95	40	2	0	7	46	7	46	1.63e-14	63.9	87	43.6782
PMP-MAVG-17.trna1-LeuTAA7829-7913LeuTAA8564.2	Methylophilales_bacterium_HTCC2181trna15-LeuTAA1095389-1095304LeuTAA86718	95	40	2	0	7	46	7	46	1.63e-14	63.9	86	44.186
PMP-MAVG-17.trna1-LeuTAA7829-7913LeuTAA8564.2	Melnitztrna4-LeuTAA76219-76305LeuTAA87738	92.857	42	3	0	1	42	1	42	2.54e-13	60	87	44.8275
PMP-MAVG-17.trna1-LeuTAA7829-7913LeuTAA8564.2	Candidatus_Fonsibacter_ubiquis_LSUCC0530.trna4-LeuTAA372368-372454LeuTAA8768.6	91.667	36	3	0	6	41	6	41	9.67e-10	48.1	87	37.9312
PMP-MAVG-17.trna1-LeuTAA7829-7913LeuTAA8564.2	H2P3.trna24-LeuTAA803251-803166LeuTAA8670.1	88.889	36	4	0	6	41	6	41	2.36e-07	40.1	86	37.2093
PMP-MAVG-17.trna1-LeuTAA7829-7913LeuTAA8564.2	Candidatus_Pelagibacter_ubique_HTCC1062trna18-LeuTAA1088816-1088732LeuTAA85694	88.889	36	4	0	6	41	6	41	2.36e-07	40.1	85	37.6471
PMP-MAVG-17.trna1-LeuTAA7829-7913LeuTAA8564.2	Pelagibacter_HTCC7211trna8-LeuTAA825515-825600LeuTAA86701	88.889	36	4	0	6	41	6	41	2.36e-07	40.1	86	37.2093
PMP-MAVG-17.trna1-LeuTAA7829-7913LeuTAA8564.2	Mosigtrna3-LeuTAA91905-91989LeuTAA85735	88.571	35	4	0	8	42	8	42	9.31e-07	38.2	85	36.4704

## Sheet: Trp
query tRNA	target tRNA	pident	alignment_length	mismatch	gapopen	qstart	qend	sstart	send	evalue	bitscore	query_len	perc_ident
Candidatus_Fonsibacter_ubiquis_LSUCC0530.trna11-TrpCCA398116-398191TrpCCA7679.7	Candidatus_Fonsibacter_ubiquis_LSUCC0530.trna11-TrpCCA398116-398191TrpCCA7679.7	100	76	0	0	1	76	1	76	4.91e-41	151	76	100
Candidatus_Fonsibacter_ubiquis_LSUCC0530.trna11-TrpCCA398116-398191TrpCCA7679.7	Candidatus_Fonsibacter_ubiquis_LSUCC0530.trna11-TrpCCA398116-398191TrpCCA7679.7	100	76	0	0	1	76	1	76	4.91e-41	151	76	100
Candidatus_Fonsibacter_ubiquis_LSUCC0530.trna11-TrpCCA398116-398191TrpCCA7679.7	Pelagibacter_IMCC9063.trna23-TrpCCA	96.053	76	3	0	1	76	1	76	7.12e-34	127	76	96.053
Candidatus_Fonsibacter_ubiquis_LSUCC0530.trna11-TrpCCA398116-398191TrpCCA7679.7	Candidatus_Pelagibacter_ubique_HIMB083.trna4-TrpCCA	94.737	76	4	0	1	76	1	76	1.74e-31	119	76	94.737
Candidatus_Fonsibacter_ubiquis_LSUCC0530.trna11-TrpCCA398116-398191TrpCCA7679.7	Candidatus_Pelagibacter_sp_HIMB122.trna12-TrpCCA	94.737	76	4	0	1	76	1	76	1.74e-31	119	76	94.737
Candidatus_Fonsibacter_ubiquis_LSUCC0530.trna11-TrpCCA398116-398191TrpCCA7679.7	Candidatus_Pelagibacter_HIMB140.trna5-TrpCCA	94.737	76	4	0	1	76	1	76	1.74e-31	119	76	94.737
Candidatus_Fonsibacter_ubiquis_LSUCC0530.trna11-TrpCCA398116-398191TrpCCA7679.7	Candidatus_Pelagibacter_sp_HIMB1321.trna28-TrpCCA	94.737	76	4	0	1	76	1	76	1.74e-31	119	76	94.737
Candidatus_Fonsibacter_ubiquis_LSUCC0530.trna11-TrpCCA398116-398191TrpCCA7679.7	Pelagibacter_HTCC7211.trna11-TrpCCA	94.737	76	4	0	1	76	1	76	1.74e-31	119	76	94.737
Candidatus_Fonsibacter_ubiquis_LSUCC0530.trna11-TrpCCA398116-398191TrpCCA7679.7	Pelagibacter_ubique_HTCC7214.trna21-TrpCCA	94.737	76	4	0	1	76	1	76	1.74e-31	119	76	94.737
Candidatus_Fonsibacter_ubiquis_LSUCC0530.trna11-TrpCCA398116-398191TrpCCA7679.7	Pelagibacter_ubique_HTCC7217.trna5-TrpCCA	94.737	76	4	0	1	76	1	76	1.74e-31	119	76	94.737
Candidatus_Fonsibacter_ubiquis_LSUCC0530.trna11-TrpCCA398116-398191TrpCCA7679.7	Pelagibacter_ubique_HTCC8051.trna10-TrpCCA	94.737	76	4	0	1	76	1	76	1.74e-31	119	76	94.737
Candidatus_Fonsibacter_ubiquis_LSUCC0530.trna11-TrpCCA398116-398191TrpCCA7679.7	HIMB5.trna28-TrpCCA	94.737	76	4	0	1	76	1	76	1.74e-31	119	76	94.737
Candidatus_Fonsibacter_ubiquis_LSUCC0530.trna11-TrpCCA398116-398191TrpCCA7679.7	FZCC0015.trna20-TrpCCA	94.737	76	4	0	1	76	1	76	1.74e-31	119	76	94.737
Candidatus_Fonsibacter_ubiquis_LSUCC0530.trna11-TrpCCA398116-398191TrpCCA7679.7	Pelagibacter_HTCC7211.trna11-TrpCCA833368-833443TrpCCA7689.4	94.737	76	4	0	1	76	1	76	1.74e-31	119	76	94.737
Candidatus_Fonsibacter_ubiquis_LSUCC0530.trna11-TrpCCA398116-398191TrpCCA7679.7	H2P3.trna27-TrpCCA795398-795323TrpCCA7689.4	94.737	76	4	0	1	76	1	76	1.74e-31	119	76	94.737
Candidatus_Fonsibacter_ubiquis_LSUCC0530.trna11-TrpCCA398116-398191TrpCCA7679.7	Candidatus_Pelagibacter_ubique_HTCC1002.trna6-TrpCCA	93.421	76	5	0	1	76	1	76	4.23e-29	111	76	93.421
Candidatus_Fonsibacter_ubiquis_LSUCC0530.trna11-TrpCCA398116-398191TrpCCA7679.7	Pelagibacter_ubique_HTCC1040.trna24-TrpCCA	93.421	76	5	0	1	76	1	76	4.23e-29	111	76	93.421
Candidatus_Fonsibacter_ubiquis_LSUCC0530.trna11-TrpCCA398116-398191TrpCCA7679.7	HIMB59.trna10-TrpCCA	100	56	0	0	1	56	1	56	4.23e-29	111	76	73.6842
Candidatus_Fonsibacter_ubiquis_LSUCC0530.trna11-TrpCCA398116-398191TrpCCA7679.7	Candidatus_Pelagibacter_ubique_HTCC1062.trna21-TrpCCA1085508-1085433TrpCCA7686.0	93.421	76	5	0	1	76	1	76	4.23e-29	111	76	93.421
Candidatus_Fonsibacter_ubiquis_LSUCC0530.trna11-TrpCCA398116-398191TrpCCA7679.7	HIMB114.trna13-TrpCCA	90.789	76	7	0	1	76	1	76	2.51e-24	95.6	76	90.789
Candidatus_Fonsibacter_ubiquis_LSUCC0530.trna11-TrpCCA398116-398191TrpCCA7679.7	Methylopumilus_planktonicus.trna8-TrpCCA184883-184958TrpCCA7679.9	86.667	60	8	0	7	66	7	66	2.16e-12	56	76	68.4213
Candidatus_Fonsibacter_ubiquis_LSUCC0530.trna11-TrpCCA398116-398191TrpCCA7679.7	Methylophilales_MBRSH7.trna35-TrpCCA	88	50	6	0	7	56	7	56	3.38e-11	52	76	57.8947
Candidatus_Fonsibacter_ubiquis_LSUCC0530.trna11-TrpCCA398116-398191TrpCCA7679.7	H5P1.trna26-TrpCCA680613-680538TrpCCA7677.9	88	50	6	0	7	56	7	56	3.38e-11	52	76	57.8947
Candidatus_Fonsibacter_ubiquis_LSUCC0530.trna11-TrpCCA398116-398191TrpCCA7679.7	Methylophilales_bacterium_HTCC2181.trna38-TrpCCA12177-12102TrpCCA7677.9	88	50	6	0	7	56	7	56	3.38e-11	52	76	57.8947
Candidatus_Fonsibacter_ubiquis_LSUCC0530.trna11-TrpCCA398116-398191TrpCCA7679.7	Methylophilales_HTCC2181.trna38-TrpCCA12177-12102TrpCCA7677.9	88	50	6	0	7	56	7	56	3.38e-11	52	76	57.8947
Candidatus_Fonsibacter_ubiquis_LSUCC0530.trna11-TrpCCA398116-398191TrpCCA7679.7	KB13.trna27-TrpCCA1096772-1096697TrpCCA7677.9	88	50	6	0	7	56	7	56	3.38e-11	52	76	57.8947
Candidatus_Fonsibacter_ubiquis_LSUCC0530.trna11-TrpCCA398116-398191TrpCCA7679.7	Candidatus_Fonsibacter_ubiquis_LSUCC0530.trna11-TrpCCA398116-398191TrpCCA7679.7	100	76	0	0	1	76	1	76	4.91e-41	151	76	100
Candidatus_Fonsibacter_ubiquis_LSUCC0530.trna11-TrpCCA398116-398191TrpCCA7679.7	Candidatus_Fonsibacter_ubiquis_LSUCC0530.trna11-TrpCCA398116-398191TrpCCA7679.7	100	76	0	0	1	76	1	76	4.91e-41	151	76	100
Candidatus_Fonsibacter_ubiquis_LSUCC0530.trna11-TrpCCA398116-398191TrpCCA7679.7	Pelagibacter_IMCC9063.trna23-TrpCCA	96.053	76	3	0	1	76	1	76	7.12e-34	127	76	96.053
Candidatus_Fonsibacter_ubiquis_LSUCC0530.trna11-TrpCCA398116-398191TrpCCA7679.7	Candidatus_Pelagibacter_ubique_HIMB083.trna4-TrpCCA	94.737	76	4	0	1	76	1	76	1.74e-31	119	76	94.737
Candidatus_Fonsibacter_ubiquis_LSUCC0530.trna11-TrpCCA398116-398191TrpCCA7679.7	Candidatus_Pelagibacter_sp_HIMB122.trna12-TrpCCA	94.737	76	4	0	1	76	1	76	1.74e-31	119	76	94.737
Candidatus_Fonsibacter_ubiquis_LSUCC0530.trna11-TrpCCA398116-398191TrpCCA7679.7	Candidatus_Pelagibacter_HIMB140.trna5-TrpCCA	94.737	76	4	0	1	76	1	76	1.74e-31	119	76	94.737
Candidatus_Fonsibacter_ubiquis_LSUCC0530.trna11-TrpCCA398116-398191TrpCCA7679.7	Candidatus_Pelagibacter_sp_HIMB1321.trna28-TrpCCA	94.737	76	4	0	1	76	1	76	1.74e-31	119	76	94.737
Candidatus_Fonsibacter_ubiquis_LSUCC0530.trna11-TrpCCA398116-398191TrpCCA7679.7	Pelagibacter_HTCC7211.trna11-TrpCCA	94.737	76	4	0	1	76	1	76	1.74e-31	119	76	94.737
Candidatus_Fonsibacter_ubiquis_LSUCC0530.trna11-TrpCCA398116-398191TrpCCA7679.7	Pelagibacter_ubique_HTCC7214.trna21-TrpCCA	94.737	76	4	0	1	76	1	76	1.74e-31	119	76	94.737
Candidatus_Fonsibacter_ubiquis_LSUCC0530.trna11-TrpCCA398116-398191TrpCCA7679.7	Pelagibacter_ubique_HTCC7217.trna5-TrpCCA	94.737	76	4	0	1	76	1	76	1.74e-31	119	76	94.737
Candidatus_Fonsibacter_ubiquis_LSUCC0530.trna11-TrpCCA398116-398191TrpCCA7679.7	Pelagibacter_ubique_HTCC8051.trna10-TrpCCA	94.737	76	4	0	1	76	1	76	1.74e-31	119	76	94.737
Candidatus_Fonsibacter_ubiquis_LSUCC0530.trna11-TrpCCA398116-398191TrpCCA7679.7	HIMB5.trna28-TrpCCA	94.737	76	4	0	1	76	1	76	1.74e-31	119	76	94.737
Candidatus_Fonsibacter_ubiquis_LSUCC0530.trna11-TrpCCA398116-398191TrpCCA7679.7	FZCC0015.trna20-TrpCCA	94.737	76	4	0	1	76	1	76	1.74e-31	119	76	94.737
Candidatus_Fonsibacter_ubiquis_LSUCC0530.trna11-TrpCCA398116-398191TrpCCA7679.7	Pelagibacter_HTCC7211.trna11-TrpCCA833368-833443TrpCCA7689.4	94.737	76	4	0	1	76	1	76	1.74e-31	119	76	94.737
Candidatus_Fonsibacter_ubiquis_LSUCC0530.trna11-TrpCCA398116-398191TrpCCA7679.7	H2P3.trna27-TrpCCA795398-795323TrpCCA7689.4	94.737	76	4	0	1	76	1	76	1.74e-31	119	76	94.737
Candidatus_Fonsibacter_ubiquis_LSUCC0530.trna11-TrpCCA398116-398191TrpCCA7679.7	Candidatus_Pelagibacter_ubique_HTCC1002.trna6-TrpCCA	93.421	76	5	0	1	76	1	76	4.23e-29	111	76	93.421
Candidatus_Fonsibacter_ubiquis_LSUCC0530.trna11-TrpCCA398116-398191TrpCCA7679.7	Pelagibacter_ubique_HTCC1040.trna24-TrpCCA	93.421	76	5	0	1	76	1	76	4.23e-29	111	76	93.421
Candidatus_Fonsibacter_ubiquis_LSUCC0530.trna11-TrpCCA398116-398191TrpCCA7679.7	HIMB59.trna10-TrpCCA	100	56	0	0	1	56	1	56	4.23e-29	111	76	73.6842
Candidatus_Fonsibacter_ubiquis_LSUCC0530.trna11-TrpCCA398116-398191TrpCCA7679.7	Candidatus_Pelagibacter_ubique_HTCC1062.trna21-TrpCCA1085508-1085433TrpCCA7686.0	93.421	76	5	0	1	76	1	76	4.23e-29	111	76	93.421
Candidatus_Fonsibacter_ubiquis_LSUCC0530.trna11-TrpCCA398116-398191TrpCCA7679.7	HIMB114.trna13-TrpCCA	90.789	76	7	0	1	76	1	76	2.51e-24	95.6	76	90.789
Candidatus_Fonsibacter_ubiquis_LSUCC0530.trna11-TrpCCA398116-398191TrpCCA7679.7	Methylopumilus_planktonicus.trna8-TrpCCA184883-184958TrpCCA7679.9	86.667	60	8	0	7	66	7	66	2.16e-12	56	76	68.4213
Candidatus_Fonsibacter_ubiquis_LSUCC0530.trna11-TrpCCA398116-398191TrpCCA7679.7	Methylophilales_MBRSH7.trna35-TrpCCA	88	50	6	0	7	56	7	56	3.38e-11	52	76	57.8947
Candidatus_Fonsibacter_ubiquis_LSUCC0530.trna11-TrpCCA398116-398191TrpCCA7679.7	H5P1.trna26-TrpCCA680613-680538TrpCCA7677.9	88	50	6	0	7	56	7	56	3.38e-11	52	76	57.8947
Candidatus_Fonsibacter_ubiquis_LSUCC0530.trna11-TrpCCA398116-398191TrpCCA7679.7	Methylophilales_bacterium_HTCC2181.trna38-TrpCCA12177-12102TrpCCA7677.9	88	50	6	0	7	56	7	56	3.38e-11	52	76	57.8947
Candidatus_Fonsibacter_ubiquis_LSUCC0530.trna11-TrpCCA398116-398191TrpCCA7679.7	Methylophilales_HTCC2181.trna38-TrpCCA12177-12102TrpCCA7677.9	88	50	6	0	7	56	7	56	3.38e-11	52	76	57.8947
Candidatus_Fonsibacter_ubiquis_LSUCC0530.trna11-TrpCCA398116-398191TrpCCA7679.7	KB13.trna27-TrpCCA1096772-1096697TrpCCA7677.9	88	50	6	0	7	56	7	56	3.38e-11	52	76	57.8947
Candidatus_Pelagibacter_HIMB140.trna5-TrpCCA	Candidatus_Pelagibacter_ubique_HIMB083.trna4-TrpCCA	100	76	0	0	1	76	1	76	4.91e-41	151	76	100
Candidatus_Pelagibacter_HIMB140.trna5-TrpCCA	Candidatus_Pelagibacter_sp_HIMB122.trna12-TrpCCA	100	76	0	0	1	76	1	76	4.91e-41	151	76	100
Candidatus_Pelagibacter_HIMB140.trna5-TrpCCA	Candidatus_Pelagibacter_HIMB140.trna5-TrpCCA	100	76	0	0	1	76	1	76	4.91e-41	151	76	100
Candidatus_Pelagibacter_HIMB140.trna5-TrpCCA	Candidatus_Pelagibacter_sp_HIMB1321.trna28-TrpCCA	100	76	0	0	1	76	1	76	4.91e-41	151	76	100
Candidatus_Pelagibacter_HIMB140.trna5-TrpCCA	Pelagibacter_HTCC7211.trna11-TrpCCA	100	76	0	0	1	76	1	76	4.91e-41	151	76	100
Candidatus_Pelagibacter_HIMB140.trna5-TrpCCA	Pelagibacter_ubique_HTCC7214.trna21-TrpCCA	100	76	0	0	1	76	1	76	4.91e-41	151	76	100
Candidatus_Pelagibacter_HIMB140.trna5-TrpCCA	Pelagibacter_ubique_HTCC7217.trna5-TrpCCA	100	76	0	0	1	76	1	76	4.91e-41	151	76	100
Candidatus_Pelagibacter_HIMB140.trna5-TrpCCA	Pelagibacter_ubique_HTCC8051.trna10-TrpCCA	100	76	0	0	1	76	1	76	4.91e-41	151	76	100
Candidatus_Pelagibacter_HIMB140.trna5-TrpCCA	HIMB5.trna28-TrpCCA	100	76	0	0	1	76	1	76	4.91e-41	151	76	100
Candidatus_Pelagibacter_HIMB140.trna5-TrpCCA	FZCC0015.trna20-TrpCCA	100	76	0	0	1	76	1	76	4.91e-41	151	76	100
Candidatus_Pelagibacter_HIMB140.trna5-TrpCCA	Pelagibacter_HTCC7211.trna11-TrpCCA833368-833443TrpCCA7689.4	100	76	0	0	1	76	1	76	4.91e-41	151	76	100
Candidatus_Pelagibacter_HIMB140.trna5-TrpCCA	H2P3.trna27-TrpCCA795398-795323TrpCCA7689.4	100	76	0	0	1	76	1	76	4.91e-41	151	76	100
Candidatus_Pelagibacter_HIMB140.trna5-TrpCCA	Candidatus_Pelagibacter_ubique_HTCC1002.trna6-TrpCCA	96.053	76	3	0	1	76	1	76	7.12e-34	127	76	96.053
Candidatus_Pelagibacter_HIMB140.trna5-TrpCCA	Pelagibacter_ubique_HTCC1040.trna24-TrpCCA	96.053	76	3	0	1	76	1	76	7.12e-34	127	76	96.053
Candidatus_Pelagibacter_HIMB140.trna5-TrpCCA	Candidatus_Pelagibacter_ubique_HTCC1062.trna21-TrpCCA1085508-1085433TrpCCA7686.0	96.053	76	3	0	1	76	1	76	7.12e-34	127	76	96.053
Candidatus_Pelagibacter_HIMB140.trna5-TrpCCA	Pelagibacter_IMCC9063.trna23-TrpCCA	94.737	76	4	0	1	76	1	76	1.74e-31	119	76	94.737
Candidatus_Pelagibacter_HIMB140.trna5-TrpCCA	Candidatus_Fonsibacter_ubiquis_LSUCC0530.trna11-TrpCCA398116-398191TrpCCA7679.7	94.737	76	4	0	1	76	1	76	1.74e-31	119	76	94.737
Candidatus_Pelagibacter_HIMB140.trna5-TrpCCA	Candidatus_Fonsibacter_ubiquis_LSUCC0530.trna11-TrpCCA398116-398191TrpCCA7679.7	94.737	76	4	0	1	76	1	76	1.74e-31	119	76	94.737
Candidatus_Pelagibacter_HIMB140.trna5-TrpCCA	HIMB59.trna10-TrpCCA	96.552	58	2	0	1	58	1	58	1.61e-25	99.6	76	73.6844
Candidatus_Pelagibacter_HIMB140.trna5-TrpCCA	HIMB114.trna13-TrpCCA	90.789	76	7	0	1	76	1	76	2.51e-24	95.6	76	90.789
Candidatus_Pelagibacter_HIMB140.trna5-TrpCCA	Methylopumilus_planktonicus.trna8-TrpCCA184883-184958TrpCCA7679.9	86.667	60	8	0	7	66	7	66	2.16e-12	56	76	68.4213
Candidatus_Pelagibacter_HIMB140.trna5-TrpCCA	Methylophilales_MBRSH7.trna35-TrpCCA	91.667	36	3	0	7	42	7	42	5.28e-10	48.1	76	43.4212
Candidatus_Pelagibacter_HIMB140.trna5-TrpCCA	H5P1.trna26-TrpCCA680613-680538TrpCCA7677.9	91.667	36	3	0	7	42	7	42	5.28e-10	48.1	76	43.4212
Candidatus_Pelagibacter_HIMB140.trna5-TrpCCA	Methylophilales_bacterium_HTCC2181.trna38-TrpCCA12177-12102TrpCCA7677.9	91.667	36	3	0	7	42	7	42	5.28e-10	48.1	76	43.4212
Candidatus_Pelagibacter_HIMB140.trna5-TrpCCA	Methylophilales_HTCC2181.trna38-TrpCCA12177-12102TrpCCA7677.9	91.667	36	3	0	7	42	7	42	5.28e-10	48.1	76	43.4212
Candidatus_Pelagibacter_HIMB140.trna5-TrpCCA	KB13.trna27-TrpCCA1096772-1096697TrpCCA7677.9	91.667	36	3	0	7	42	7	42	5.28e-10	48.1	76	43.4212
Candidatus_Pelagibacter_sp_HIMB122.trna12-TrpCCA	Candidatus_Pelagibacter_ubique_HIMB083.trna4-TrpCCA	100	76	0	0	1	76	1	76	4.91e-41	151	76	100
Candidatus_Pelagibacter_sp_HIMB122.trna12-TrpCCA	Candidatus_Pelagibacter_sp_HIMB122.trna12-TrpCCA	100	76	0	0	1	76	1	76	4.91e-41	151	76	100
Candidatus_Pelagibacter_sp_HIMB122.trna12-TrpCCA	Candidatus_Pelagibacter_HIMB140.trna5-TrpCCA	100	76	0	0	1	76	1	76	4.91e-41	151	76	100
Candidatus_Pelagibacter_sp_HIMB122.trna12-TrpCCA	Candidatus_Pelagibacter_sp_HIMB1321.trna28-TrpCCA	100	76	0	0	1	76	1	76	4.91e-41	151	76	100
Candidatus_Pelagibacter_sp_HIMB122.trna12-TrpCCA	Pelagibacter_HTCC7211.trna11-TrpCCA	100	76	0	0	1	76	1	76	4.91e-41	151	76	100
Candidatus_Pelagibacter_sp_HIMB122.trna12-TrpCCA	Pelagibacter_ubique_HTCC7214.trna21-TrpCCA	100	76	0	0	1	76	1	76	4.91e-41	151	76	100
Candidatus_Pelagibacter_sp_HIMB122.trna12-TrpCCA	Pelagibacter_ubique_HTCC7217.trna5-TrpCCA	100	76	0	0	1	76	1	76	4.91e-41	151	76	100
Candidatus_Pelagibacter_sp_HIMB122.trna12-TrpCCA	Pelagibacter_ubique_HTCC8051.trna10-TrpCCA	100	76	0	0	1	76	1	76	4.91e-41	151	76	100
Candidatus_Pelagibacter_sp_HIMB122.trna12-TrpCCA	HIMB5.trna28-TrpCCA	100	76	0	0	1	76	1	76	4.91e-41	151	76	100
Candidatus_Pelagibacter_sp_HIMB122.trna12-TrpCCA	FZCC0015.trna20-TrpCCA	100	76	0	0	1	76	1	76	4.91e-41	151	76	100
Candidatus_Pelagibacter_sp_HIMB122.trna12-TrpCCA	Pelagibacter_HTCC7211.trna11-TrpCCA833368-833443TrpCCA7689.4	100	76	0	0	1	76	1	76	4.91e-41	151	76	100
Candidatus_Pelagibacter_sp_HIMB122.trna12-TrpCCA	H2P3.trna27-TrpCCA795398-795323TrpCCA7689.4	100	76	0	0	1	76	1	76	4.91e-41	151	76	100
Candidatus_Pelagibacter_sp_HIMB122.trna12-TrpCCA	Candidatus_Pelagibacter_ubique_HTCC1002.trna6-TrpCCA	96.053	76	3	0	1	76	1	76	7.12e-34	127	76	96.053
Candidatus_Pelagibacter_sp_HIMB122.trna12-TrpCCA	Pelagibacter_ubique_HTCC1040.trna24-TrpCCA	96.053	76	3	0	1	76	1	76	7.12e-34	127	76	96.053
Candidatus_Pelagibacter_sp_HIMB122.trna12-TrpCCA	Candidatus_Pelagibacter_ubique_HTCC1062.trna21-TrpCCA1085508-1085433TrpCCA7686.0	96.053	76	3	0	1	76	1	76	7.12e-34	127	76	96.053
Candidatus_Pelagibacter_sp_HIMB122.trna12-TrpCCA	Pelagibacter_IMCC9063.trna23-TrpCCA	94.737	76	4	0	1	76	1	76	1.74e-31	119	76	94.737
Candidatus_Pelagibacter_sp_HIMB122.trna12-TrpCCA	Candidatus_Fonsibacter_ubiquis_LSUCC0530.trna11-TrpCCA398116-398191TrpCCA7679.7	94.737	76	4	0	1	76	1	76	1.74e-31	119	76	94.737
Candidatus_Pelagibacter_sp_HIMB122.trna12-TrpCCA	Candidatus_Fonsibacter_ubiquis_LSUCC0530.trna11-TrpCCA398116-398191TrpCCA7679.7	94.737	76	4	0	1	76	1	76	1.74e-31	119	76	94.737
Candidatus_Pelagibacter_sp_HIMB122.trna12-TrpCCA	HIMB59.trna10-TrpCCA	96.552	58	2	0	1	58	1	58	1.61e-25	99.6	76	73.6844
Candidatus_Pelagibacter_sp_HIMB122.trna12-TrpCCA	HIMB114.trna13-TrpCCA	90.789	76	7	0	1	76	1	76	2.51e-24	95.6	76	90.789
Candidatus_Pelagibacter_sp_HIMB122.trna12-TrpCCA	Methylopumilus_planktonicus.trna8-TrpCCA184883-184958TrpCCA7679.9	86.667	60	8	0	7	66	7	66	2.16e-12	56	76	68.4213
Candidatus_Pelagibacter_sp_HIMB122.trna12-TrpCCA	Methylophilales_MBRSH7.trna35-TrpCCA	91.667	36	3	0	7	42	7	42	5.28e-10	48.1	76	43.4212
Candidatus_Pelagibacter_sp_HIMB122.trna12-TrpCCA	H5P1.trna26-TrpCCA680613-680538TrpCCA7677.9	91.667	36	3	0	7	42	7	42	5.28e-10	48.1	76	43.4212
Candidatus_Pelagibacter_sp_HIMB122.trna12-TrpCCA	Methylophilales_bacterium_HTCC2181.trna38-TrpCCA12177-12102TrpCCA7677.9	91.667	36	3	0	7	42	7	42	5.28e-10	48.1	76	43.4212
Candidatus_Pelagibacter_sp_HIMB122.trna12-TrpCCA	Methylophilales_HTCC2181.trna38-TrpCCA12177-12102TrpCCA7677.9	91.667	36	3	0	7	42	7	42	5.28e-10	48.1	76	43.4212
Candidatus_Pelagibacter_sp_HIMB122.trna12-TrpCCA	KB13.trna27-TrpCCA1096772-1096697TrpCCA7677.9	91.667	36	3	0	7	42	7	42	5.28e-10	48.1	76	43.4212
Candidatus_Pelagibacter_sp_HIMB1321.trna28-TrpCCA	Candidatus_Pelagibacter_ubique_HIMB083.trna4-TrpCCA	100	76	0	0	1	76	1	76	4.91e-41	151	76	100
Candidatus_Pelagibacter_sp_HIMB1321.trna28-TrpCCA	Candidatus_Pelagibacter_sp_HIMB122.trna12-TrpCCA	100	76	0	0	1	76	1	76	4.91e-41	151	76	100
Candidatus_Pelagibacter_sp_HIMB1321.trna28-TrpCCA	Candidatus_Pelagibacter_HIMB140.trna5-TrpCCA	100	76	0	0	1	76	1	76	4.91e-41	151	76	100
Candidatus_Pelagibacter_sp_HIMB1321.trna28-TrpCCA	Candidatus_Pelagibacter_sp_HIMB1321.trna28-TrpCCA	100	76	0	0	1	76	1	76	4.91e-41	151	76	100
Candidatus_Pelagibacter_sp_HIMB1321.trna28-TrpCCA	Pelagibacter_HTCC7211.trna11-TrpCCA	100	76	0	0	1	76	1	76	4.91e-41	151	76	100
Candidatus_Pelagibacter_sp_HIMB1321.trna28-TrpCCA	Pelagibacter_ubique_HTCC7214.trna21-TrpCCA	100	76	0	0	1	76	1	76	4.91e-41	151	76	100
Candidatus_Pelagibacter_sp_HIMB1321.trna28-TrpCCA	Pelagibacter_ubique_HTCC7217.trna5-TrpCCA	100	76	0	0	1	76	1	76	4.91e-41	151	76	100
Candidatus_Pelagibacter_sp_HIMB1321.trna28-TrpCCA	Pelagibacter_ubique_HTCC8051.trna10-TrpCCA	100	76	0	0	1	76	1	76	4.91e-41	151	76	100
Candidatus_Pelagibacter_sp_HIMB1321.trna28-TrpCCA	HIMB5.trna28-TrpCCA	100	76	0	0	1	76	1	76	4.91e-41	151	76	100
Candidatus_Pelagibacter_sp_HIMB1321.trna28-TrpCCA	FZCC0015.trna20-TrpCCA	100	76	0	0	1	76	1	76	4.91e-41	151	76	100
Candidatus_Pelagibacter_sp_HIMB1321.trna28-TrpCCA	Pelagibacter_HTCC7211.trna11-TrpCCA833368-833443TrpCCA7689.4	100	76	0	0	1	76	1	76	4.91e-41	151	76	100
Candidatus_Pelagibacter_sp_HIMB1321.trna28-TrpCCA	H2P3.trna27-TrpCCA795398-795323TrpCCA7689.4	100	76	0	0	1	76	1	76	4.91e-41	151	76	100
Candidatus_Pelagibacter_sp_HIMB1321.trna28-TrpCCA	Candidatus_Pelagibacter_ubique_HTCC1002.trna6-TrpCCA	96.053	76	3	0	1	76	1	76	7.12e-34	127	76	96.053
Candidatus_Pelagibacter_sp_HIMB1321.trna28-TrpCCA	Pelagibacter_ubique_HTCC1040.trna24-TrpCCA	96.053	76	3	0	1	76	1	76	7.12e-34	127	76	96.053
Candidatus_Pelagibacter_sp_HIMB1321.trna28-TrpCCA	Candidatus_Pelagibacter_ubique_HTCC1062.trna21-TrpCCA1085508-1085433TrpCCA7686.0	96.053	76	3	0	1	76	1	76	7.12e-34	127	76	96.053
Candidatus_Pelagibacter_sp_HIMB1321.trna28-TrpCCA	Pelagibacter_IMCC9063.trna23-TrpCCA	94.737	76	4	0	1	76	1	76	1.74e-31	119	76	94.737
Candidatus_Pelagibacter_sp_HIMB1321.trna28-TrpCCA	Candidatus_Fonsibacter_ubiquis_LSUCC0530.trna11-TrpCCA398116-398191TrpCCA7679.7	94.737	76	4	0	1	76	1	76	1.74e-31	119	76	94.737
Candidatus_Pelagibacter_sp_HIMB1321.trna28-TrpCCA	Candidatus_Fonsibacter_ubiquis_LSUCC0530.trna11-TrpCCA398116-398191TrpCCA7679.7	94.737	76	4	0	1	76	1	76	1.74e-31	119	76	94.737
Candidatus_Pelagibacter_sp_HIMB1321.trna28-TrpCCA	HIMB59.trna10-TrpCCA	96.552	58	2	0	1	58	1	58	1.61e-25	99.6	76	73.6844
Candidatus_Pelagibacter_sp_HIMB1321.trna28-TrpCCA	HIMB114.trna13-TrpCCA	90.789	76	7	0	1	76	1	76	2.51e-24	95.6	76	90.789
Candidatus_Pelagibacter_sp_HIMB1321.trna28-TrpCCA	Methylopumilus_planktonicus.trna8-TrpCCA184883-184958TrpCCA7679.9	86.667	60	8	0	7	66	7	66	2.16e-12	56	76	68.4213
Candidatus_Pelagibacter_sp_HIMB1321.trna28-TrpCCA	Methylophilales_MBRSH7.trna35-TrpCCA	91.667	36	3	0	7	42	7	42	5.28e-10	48.1	76	43.4212
Candidatus_Pelagibacter_sp_HIMB1321.trna28-TrpCCA	H5P1.trna26-TrpCCA680613-680538TrpCCA7677.9	91.667	36	3	0	7	42	7	42	5.28e-10	48.1	76	43.4212
Candidatus_Pelagibacter_sp_HIMB1321.trna28-TrpCCA	Methylophilales_bacterium_HTCC2181.trna38-TrpCCA12177-12102TrpCCA7677.9	91.667	36	3	0	7	42	7	42	5.28e-10	48.1	76	43.4212
Candidatus_Pelagibacter_sp_HIMB1321.trna28-TrpCCA	Methylophilales_HTCC2181.trna38-TrpCCA12177-12102TrpCCA7677.9	91.667	36	3	0	7	42	7	42	5.28e-10	48.1	76	43.4212
Candidatus_Pelagibacter_sp_HIMB1321.trna28-TrpCCA	KB13.trna27-TrpCCA1096772-1096697TrpCCA7677.9	91.667	36	3	0	7	42	7	42	5.28e-10	48.1	76	43.4212
Candidatus_Pelagibacter_ubique_HIMB083.trna4-TrpCCA	Candidatus_Pelagibacter_ubique_HIMB083.trna4-TrpCCA	100	76	0	0	1	76	1	76	4.91e-41	151	76	100
Candidatus_Pelagibacter_ubique_HIMB083.trna4-TrpCCA	Candidatus_Pelagibacter_sp_HIMB122.trna12-TrpCCA	100	76	0	0	1	76	1	76	4.91e-41	151	76	100
Candidatus_Pelagibacter_ubique_HIMB083.trna4-TrpCCA	Candidatus_Pelagibacter_HIMB140.trna5-TrpCCA	100	76	0	0	1	76	1	76	4.91e-41	151	76	100
Candidatus_Pelagibacter_ubique_HIMB083.trna4-TrpCCA	Candidatus_Pelagibacter_sp_HIMB1321.trna28-TrpCCA	100	76	0	0	1	76	1	76	4.91e-41	151	76	100
Candidatus_Pelagibacter_ubique_HIMB083.trna4-TrpCCA	Pelagibacter_HTCC7211.trna11-TrpCCA	100	76	0	0	1	76	1	76	4.91e-41	151	76	100
Candidatus_Pelagibacter_ubique_HIMB083.trna4-TrpCCA	Pelagibacter_ubique_HTCC7214.trna21-TrpCCA	100	76	0	0	1	76	1	76	4.91e-41	151	76	100
Candidatus_Pelagibacter_ubique_HIMB083.trna4-TrpCCA	Pelagibacter_ubique_HTCC7217.trna5-TrpCCA	100	76	0	0	1	76	1	76	4.91e-41	151	76	100
Candidatus_Pelagibacter_ubique_HIMB083.trna4-TrpCCA	Pelagibacter_ubique_HTCC8051.trna10-TrpCCA	100	76	0	0	1	76	1	76	4.91e-41	151	76	100
Candidatus_Pelagibacter_ubique_HIMB083.trna4-TrpCCA	HIMB5.trna28-TrpCCA	100	76	0	0	1	76	1	76	4.91e-41	151	76	100
Candidatus_Pelagibacter_ubique_HIMB083.trna4-TrpCCA	FZCC0015.trna20-TrpCCA	100	76	0	0	1	76	1	76	4.91e-41	151	76	100
Candidatus_Pelagibacter_ubique_HIMB083.trna4-TrpCCA	Pelagibacter_HTCC7211.trna11-TrpCCA833368-833443TrpCCA7689.4	100	76	0	0	1	76	1	76	4.91e-41	151	76	100
Candidatus_Pelagibacter_ubique_HIMB083.trna4-TrpCCA	H2P3.trna27-TrpCCA795398-795323TrpCCA7689.4	100	76	0	0	1	76	1	76	4.91e-41	151	76	100
Candidatus_Pelagibacter_ubique_HIMB083.trna4-TrpCCA	Candidatus_Pelagibacter_ubique_HTCC1002.trna6-TrpCCA	96.053	76	3	0	1	76	1	76	7.12e-34	127	76	96.053
Candidatus_Pelagibacter_ubique_HIMB083.trna4-TrpCCA	Pelagibacter_ubique_HTCC1040.trna24-TrpCCA	96.053	76	3	0	1	76	1	76	7.12e-34	127	76	96.053
Candidatus_Pelagibacter_ubique_HIMB083.trna4-TrpCCA	Candidatus_Pelagibacter_ubique_HTCC1062.trna21-TrpCCA1085508-1085433TrpCCA7686.0	96.053	76	3	0	1	76	1	76	7.12e-34	127	76	96.053
Candidatus_Pelagibacter_ubique_HIMB083.trna4-TrpCCA	Pelagibacter_IMCC9063.trna23-TrpCCA	94.737	76	4	0	1	76	1	76	1.74e-31	119	76	94.737
Candidatus_Pelagibacter_ubique_HIMB083.trna4-TrpCCA	Candidatus_Fonsibacter_ubiquis_LSUCC0530.trna11-TrpCCA398116-398191TrpCCA7679.7	94.737	76	4	0	1	76	1	76	1.74e-31	119	76	94.737
Candidatus_Pelagibacter_ubique_HIMB083.trna4-TrpCCA	Candidatus_Fonsibacter_ubiquis_LSUCC0530.trna11-TrpCCA398116-398191TrpCCA7679.7	94.737	76	4	0	1	76	1	76	1.74e-31	119	76	94.737
Candidatus_Pelagibacter_ubique_HIMB083.trna4-TrpCCA	HIMB59.trna10-TrpCCA	96.552	58	2	0	1	58	1	58	1.61e-25	99.6	76	73.6844
Candidatus_Pelagibacter_ubique_HIMB083.trna4-TrpCCA	HIMB114.trna13-TrpCCA	90.789	76	7	0	1	76	1	76	2.51e-24	95.6	76	90.789
Candidatus_Pelagibacter_ubique_HIMB083.trna4-TrpCCA	Methylopumilus_planktonicus.trna8-TrpCCA184883-184958TrpCCA7679.9	86.667	60	8	0	7	66	7	66	2.16e-12	56	76	68.4213
Candidatus_Pelagibacter_ubique_HIMB083.trna4-TrpCCA	Methylophilales_MBRSH7.trna35-TrpCCA	91.667	36	3	0	7	42	7	42	5.28e-10	48.1	76	43.4212
Candidatus_Pelagibacter_ubique_HIMB083.trna4-TrpCCA	H5P1.trna26-TrpCCA680613-680538TrpCCA7677.9	91.667	36	3	0	7	42	7	42	5.28e-10	48.1	76	43.4212
Candidatus_Pelagibacter_ubique_HIMB083.trna4-TrpCCA	Methylophilales_bacterium_HTCC2181.trna38-TrpCCA12177-12102TrpCCA7677.9	91.667	36	3	0	7	42	7	42	5.28e-10	48.1	76	43.4212
Candidatus_Pelagibacter_ubique_HIMB083.trna4-TrpCCA	Methylophilales_HTCC2181.trna38-TrpCCA12177-12102TrpCCA7677.9	91.667	36	3	0	7	42	7	42	5.28e-10	48.1	76	43.4212
Candidatus_Pelagibacter_ubique_HIMB083.trna4-TrpCCA	KB13.trna27-TrpCCA1096772-1096697TrpCCA7677.9	91.667	36	3	0	7	42	7	42	5.28e-10	48.1	76	43.4212
Candidatus_Pelagibacter_ubique_HTCC1002.trna6-TrpCCA	Candidatus_Pelagibacter_ubique_HTCC1002.trna6-TrpCCA	100	76	0	0	1	76	1	76	4.91e-41	151	76	100
Candidatus_Pelagibacter_ubique_HTCC1002.trna6-TrpCCA	Pelagibacter_ubique_HTCC1040.trna24-TrpCCA	100	76	0	0	1	76	1	76	4.91e-41	151	76	100
Candidatus_Pelagibacter_ubique_HTCC1002.trna6-TrpCCA	Candidatus_Pelagibacter_ubique_HTCC1062.trna21-TrpCCA1085508-1085433TrpCCA7686.0	100	76	0	0	1	76	1	76	4.91e-41	151	76	100
Candidatus_Pelagibacter_ubique_HTCC1002.trna6-TrpCCA	Candidatus_Pelagibacter_ubique_HIMB083.trna4-TrpCCA	96.053	76	3	0	1	76	1	76	7.12e-34	127	76	96.053
Candidatus_Pelagibacter_ubique_HTCC1002.trna6-TrpCCA	Candidatus_Pelagibacter_sp_HIMB122.trna12-TrpCCA	96.053	76	3	0	1	76	1	76	7.12e-34	127	76	96.053
Candidatus_Pelagibacter_ubique_HTCC1002.trna6-TrpCCA	Candidatus_Pelagibacter_HIMB140.trna5-TrpCCA	96.053	76	3	0	1	76	1	76	7.12e-34	127	76	96.053
Candidatus_Pelagibacter_ubique_HTCC1002.trna6-TrpCCA	Candidatus_Pelagibacter_sp_HIMB1321.trna28-TrpCCA	96.053	76	3	0	1	76	1	76	7.12e-34	127	76	96.053
Candidatus_Pelagibacter_ubique_HTCC1002.trna6-TrpCCA	Pelagibacter_HTCC7211.trna11-TrpCCA	96.053	76	3	0	1	76	1	76	7.12e-34	127	76	96.053
Candidatus_Pelagibacter_ubique_HTCC1002.trna6-TrpCCA	Pelagibacter_ubique_HTCC7214.trna21-TrpCCA	96.053	76	3	0	1	76	1	76	7.12e-34	127	76	96.053
Candidatus_Pelagibacter_ubique_HTCC1002.trna6-TrpCCA	Pelagibacter_ubique_HTCC7217.trna5-TrpCCA	96.053	76	3	0	1	76	1	76	7.12e-34	127	76	96.053
Candidatus_Pelagibacter_ubique_HTCC1002.trna6-TrpCCA	Pelagibacter_ubique_HTCC8051.trna10-TrpCCA	96.053	76	3	0	1	76	1	76	7.12e-34	127	76	96.053
Candidatus_Pelagibacter_ubique_HTCC1002.trna6-TrpCCA	HIMB5.trna28-TrpCCA	96.053	76	3	0	1	76	1	76	7.12e-34	127	76	96.053
Candidatus_Pelagibacter_ubique_HTCC1002.trna6-TrpCCA	FZCC0015.trna20-TrpCCA	96.053	76	3	0	1	76	1	76	7.12e-34	127	76	96.053
Candidatus_Pelagibacter_ubique_HTCC1002.trna6-TrpCCA	Pelagibacter_HTCC7211.trna11-TrpCCA833368-833443TrpCCA7689.4	96.053	76	3	0	1	76	1	76	7.12e-34	127	76	96.053
Candidatus_Pelagibacter_ubique_HTCC1002.trna6-TrpCCA	H2P3.trna27-TrpCCA795398-795323TrpCCA7689.4	96.053	76	3	0	1	76	1	76	7.12e-34	127	76	96.053
Candidatus_Pelagibacter_ubique_HTCC1002.trna6-TrpCCA	Candidatus_Fonsibacter_ubiquis_LSUCC0530.trna11-TrpCCA398116-398191TrpCCA7679.7	93.421	76	5	0	1	76	1	76	4.23e-29	111	76	93.421
Candidatus_Pelagibacter_ubique_HTCC1002.trna6-TrpCCA	Candidatus_Fonsibacter_ubiquis_LSUCC0530.trna11-TrpCCA398116-398191TrpCCA7679.7	93.421	76	5	0	1	76	1	76	4.23e-29	111	76	93.421
Candidatus_Pelagibacter_ubique_HTCC1002.trna6-TrpCCA	HIMB114.trna13-TrpCCA	92.105	76	6	0	1	76	1	76	1.03e-26	103	76	92.105
Candidatus_Pelagibacter_ubique_HTCC1002.trna6-TrpCCA	HIMB59.trna10-TrpCCA	92.105	76	6	0	1	76	1	76	1.03e-26	103	76	92.105
Candidatus_Pelagibacter_ubique_HTCC1002.trna6-TrpCCA	Pelagibacter_IMCC9063.trna23-TrpCCA	90.789	76	7	0	1	76	1	76	2.51e-24	95.6	76	90.789
Candidatus_Pelagibacter_ubique_HTCC1002.trna6-TrpCCA	Methylophilales_MBRSH7.trna35-TrpCCA	90.385	52	5	0	7	58	7	58	8.88e-15	63.9	76	61.8424
Candidatus_Pelagibacter_ubique_HTCC1002.trna6-TrpCCA	H5P1.trna26-TrpCCA680613-680538TrpCCA7677.9	90.385	52	5	0	7	58	7	58	8.88e-15	63.9	76	61.8424
Candidatus_Pelagibacter_ubique_HTCC1002.trna6-TrpCCA	Methylophilales_bacterium_HTCC2181.trna38-TrpCCA12177-12102TrpCCA7677.9	90.385	52	5	0	7	58	7	58	8.88e-15	63.9	76	61.8424
Candidatus_Pelagibacter_ubique_HTCC1002.trna6-TrpCCA	Methylophilales_HTCC2181.trna38-TrpCCA12177-12102TrpCCA7677.9	90.385	52	5	0	7	58	7	58	8.88e-15	63.9	76	61.8424
Candidatus_Pelagibacter_ubique_HTCC1002.trna6-TrpCCA	KB13.trna27-TrpCCA1096772-1096697TrpCCA7677.9	90.385	52	5	0	7	58	7	58	8.88e-15	63.9	76	61.8424
Candidatus_Pelagibacter_ubique_HTCC1002.trna6-TrpCCA	Methylopumilus_planktonicus.trna8-TrpCCA184883-184958TrpCCA7679.9	90.385	52	5	0	7	58	7	58	8.88e-15	63.9	76	61.8424
Candidatus_Pelagibacter_ubique_HTCC1062.trna15-ThrTGT1087868-1087943ThrTGT7679.2	Candidatus_Pelagibacter_ubique_HTCC1062.trna15-ThrTGT1087868-1087943ThrTGT7679.2	100	76	0	0	1	76	1	76	4.91e-41	151	76	100
Candidatus_Pelagibacter_ubique_HTCC1062.trna15-ThrTGT1087868-1087943ThrTGT7679.2	Pelagibacter_HTCC7211.trna27-ThrTGT827750-827686ThrTGT6530.2	98.039	51	1	0	26	76	15	65	9.94e-24	93.7	65	76.9229
Candidatus_Pelagibacter_ubique_HTCC1062.trna15-ThrTGT1087868-1087943ThrTGT7679.2	Pelagibacter_HTCC7211.trna26-ThrTGT829089-829019ThrTGT7121.7	97.917	48	1	0	29	76	24	71	6.13e-22	87.7	71	66.1974
Candidatus_Pelagibacter_ubique_HTCC1062.trna15-ThrTGT1087868-1087943ThrTGT7679.2	H5P1.trna22-ThrTGT	91.176	34	3	0	8	41	8	41	8.24e-09	44.1	76	40.7893
Candidatus_Pelagibacter_ubique_HTCC1062.trna21-TrpCCA1085508-1085433TrpCCA7686.0	Candidatus_Pelagibacter_ubique_HTCC1002.trna6-TrpCCA	100	76	0	0	1	76	1	76	4.91e-41	151	76	100
Candidatus_Pelagibacter_ubique_HTCC1062.trna21-TrpCCA1085508-1085433TrpCCA7686.0	Pelagibacter_ubique_HTCC1040.trna24-TrpCCA	100	76	0	0	1	76	1	76	4.91e-41	151	76	100
Candidatus_Pelagibacter_ubique_HTCC1062.trna21-TrpCCA1085508-1085433TrpCCA7686.0	Candidatus_Pelagibacter_ubique_HTCC1062.trna21-TrpCCA1085508-1085433TrpCCA7686.0	100	76	0	0	1	76	1	76	4.91e-41	151	76	100
Candidatus_Pelagibacter_ubique_HTCC1062.trna21-TrpCCA1085508-1085433TrpCCA7686.0	Candidatus_Pelagibacter_ubique_HIMB083.trna4-TrpCCA	96.053	76	3	0	1	76	1	76	7.12e-34	127	76	96.053
Candidatus_Pelagibacter_ubique_HTCC1062.trna21-TrpCCA1085508-1085433TrpCCA7686.0	Candidatus_Pelagibacter_sp_HIMB122.trna12-TrpCCA	96.053	76	3	0	1	76	1	76	7.12e-34	127	76	96.053
Candidatus_Pelagibacter_ubique_HTCC1062.trna21-TrpCCA1085508-1085433TrpCCA7686.0	Candidatus_Pelagibacter_HIMB140.trna5-TrpCCA	96.053	76	3	0	1	76	1	76	7.12e-34	127	76	96.053
Candidatus_Pelagibacter_ubique_HTCC1062.trna21-TrpCCA1085508-1085433TrpCCA7686.0	Candidatus_Pelagibacter_sp_HIMB1321.trna28-TrpCCA	96.053	76	3	0	1	76	1	76	7.12e-34	127	76	96.053
Candidatus_Pelagibacter_ubique_HTCC1062.trna21-TrpCCA1085508-1085433TrpCCA7686.0	Pelagibacter_HTCC7211.trna11-TrpCCA	96.053	76	3	0	1	76	1	76	7.12e-34	127	76	96.053
Candidatus_Pelagibacter_ubique_HTCC1062.trna21-TrpCCA1085508-1085433TrpCCA7686.0	Pelagibacter_ubique_HTCC7214.trna21-TrpCCA	96.053	76	3	0	1	76	1	76	7.12e-34	127	76	96.053
Candidatus_Pelagibacter_ubique_HTCC1062.trna21-TrpCCA1085508-1085433TrpCCA7686.0	Pelagibacter_ubique_HTCC7217.trna5-TrpCCA	96.053	76	3	0	1	76	1	76	7.12e-34	127	76	96.053
Candidatus_Pelagibacter_ubique_HTCC1062.trna21-TrpCCA1085508-1085433TrpCCA7686.0	Pelagibacter_ubique_HTCC8051.trna10-TrpCCA	96.053	76	3	0	1	76	1	76	7.12e-34	127	76	96.053
Candidatus_Pelagibacter_ubique_HTCC1062.trna21-TrpCCA1085508-1085433TrpCCA7686.0	HIMB5.trna28-TrpCCA	96.053	76	3	0	1	76	1	76	7.12e-34	127	76	96.053
Candidatus_Pelagibacter_ubique_HTCC1062.trna21-TrpCCA1085508-1085433TrpCCA7686.0	FZCC0015.trna20-TrpCCA	96.053	76	3	0	1	76	1	76	7.12e-34	127	76	96.053
Candidatus_Pelagibacter_ubique_HTCC1062.trna21-TrpCCA1085508-1085433TrpCCA7686.0	Pelagibacter_HTCC7211.trna11-TrpCCA833368-833443TrpCCA7689.4	96.053	76	3	0	1	76	1	76	7.12e-34	127	76	96.053
Candidatus_Pelagibacter_ubique_HTCC1062.trna21-TrpCCA1085508-1085433TrpCCA7686.0	H2P3.trna27-TrpCCA795398-795323TrpCCA7689.4	96.053	76	3	0	1	76	1	76	7.12e-34	127	76	96.053
Candidatus_Pelagibacter_ubique_HTCC1062.trna21-TrpCCA1085508-1085433TrpCCA7686.0	Candidatus_Fonsibacter_ubiquis_LSUCC0530.trna11-TrpCCA398116-398191TrpCCA7679.7	93.421	76	5	0	1	76	1	76	4.23e-29	111	76	93.421
Candidatus_Pelagibacter_ubique_HTCC1062.trna21-TrpCCA1085508-1085433TrpCCA7686.0	Candidatus_Fonsibacter_ubiquis_LSUCC0530.trna11-TrpCCA398116-398191TrpCCA7679.7	93.421	76	5	0	1	76	1	76	4.23e-29	111	76	93.421
Candidatus_Pelagibacter_ubique_HTCC1062.trna21-TrpCCA1085508-1085433TrpCCA7686.0	HIMB114.trna13-TrpCCA	92.105	76	6	0	1	76	1	76	1.03e-26	103	76	92.105
Candidatus_Pelagibacter_ubique_HTCC1062.trna21-TrpCCA1085508-1085433TrpCCA7686.0	HIMB59.trna10-TrpCCA	92.105	76	6	0	1	76	1	76	1.03e-26	103	76	92.105
Candidatus_Pelagibacter_ubique_HTCC1062.trna21-TrpCCA1085508-1085433TrpCCA7686.0	Pelagibacter_IMCC9063.trna23-TrpCCA	90.789	76	7	0	1	76	1	76	2.51e-24	95.6	76	90.789
Candidatus_Pelagibacter_ubique_HTCC1062.trna21-TrpCCA1085508-1085433TrpCCA7686.0	Methylophilales_MBRSH7.trna35-TrpCCA	90.385	52	5	0	7	58	7	58	8.88e-15	63.9	76	61.8424
Candidatus_Pelagibacter_ubique_HTCC1062.trna21-TrpCCA1085508-1085433TrpCCA7686.0	H5P1.trna26-TrpCCA680613-680538TrpCCA7677.9	90.385	52	5	0	7	58	7	58	8.88e-15	63.9	76	61.8424
Candidatus_Pelagibacter_ubique_HTCC1062.trna21-TrpCCA1085508-1085433TrpCCA7686.0	Methylophilales_bacterium_HTCC2181.trna38-TrpCCA12177-12102TrpCCA7677.9	90.385	52	5	0	7	58	7	58	8.88e-15	63.9	76	61.8424
Candidatus_Pelagibacter_ubique_HTCC1062.trna21-TrpCCA1085508-1085433TrpCCA7686.0	Methylophilales_HTCC2181.trna38-TrpCCA12177-12102TrpCCA7677.9	90.385	52	5	0	7	58	7	58	8.88e-15	63.9	76	61.8424
Candidatus_Pelagibacter_ubique_HTCC1062.trna21-TrpCCA1085508-1085433TrpCCA7686.0	KB13.trna27-TrpCCA1096772-1096697TrpCCA7677.9	90.385	52	5	0	7	58	7	58	8.88e-15	63.9	76	61.8424
Candidatus_Pelagibacter_ubique_HTCC1062.trna21-TrpCCA1085508-1085433TrpCCA7686.0	Methylopumilus_planktonicus.trna8-TrpCCA184883-184958TrpCCA7679.9	90.385	52	5	0	7	58	7	58	8.88e-15	63.9	76	61.8424
FZCC0015.trna20-TrpCCA	Candidatus_Pelagibacter_ubique_HIMB083.trna4-TrpCCA	100	76	0	0	1	76	1	76	4.91e-41	151	76	100
FZCC0015.trna20-TrpCCA	Candidatus_Pelagibacter_sp_HIMB122.trna12-TrpCCA	100	76	0	0	1	76	1	76	4.91e-41	151	76	100
FZCC0015.trna20-TrpCCA	Candidatus_Pelagibacter_HIMB140.trna5-TrpCCA	100	76	0	0	1	76	1	76	4.91e-41	151	76	100
FZCC0015.trna20-TrpCCA	Candidatus_Pelagibacter_sp_HIMB1321.trna28-TrpCCA	100	76	0	0	1	76	1	76	4.91e-41	151	76	100
FZCC0015.trna20-TrpCCA	Pelagibacter_HTCC7211.trna11-TrpCCA	100	76	0	0	1	76	1	76	4.91e-41	151	76	100
FZCC0015.trna20-TrpCCA	Pelagibacter_ubique_HTCC7214.trna21-TrpCCA	100	76	0	0	1	76	1	76	4.91e-41	151	76	100
FZCC0015.trna20-TrpCCA	Pelagibacter_ubique_HTCC7217.trna5-TrpCCA	100	76	0	0	1	76	1	76	4.91e-41	151	76	100
FZCC0015.trna20-TrpCCA	Pelagibacter_ubique_HTCC8051.trna10-TrpCCA	100	76	0	0	1	76	1	76	4.91e-41	151	76	100
FZCC0015.trna20-TrpCCA	HIMB5.trna28-TrpCCA	100	76	0	0	1	76	1	76	4.91e-41	151	76	100
FZCC0015.trna20-TrpCCA	FZCC0015.trna20-TrpCCA	100	76	0	0	1	76	1	76	4.91e-41	151	76	100
FZCC0015.trna20-TrpCCA	Pelagibacter_HTCC7211.trna11-TrpCCA833368-833443TrpCCA7689.4	100	76	0	0	1	76	1	76	4.91e-41	151	76	100
FZCC0015.trna20-TrpCCA	H2P3.trna27-TrpCCA795398-795323TrpCCA7689.4	100	76	0	0	1	76	1	76	4.91e-41	151	76	100
FZCC0015.trna20-TrpCCA	Candidatus_Pelagibacter_ubique_HTCC1002.trna6-TrpCCA	96.053	76	3	0	1	76	1	76	7.12e-34	127	76	96.053
FZCC0015.trna20-TrpCCA	Pelagibacter_ubique_HTCC1040.trna24-TrpCCA	96.053	76	3	0	1	76	1	76	7.12e-34	127	76	96.053
FZCC0015.trna20-TrpCCA	Candidatus_Pelagibacter_ubique_HTCC1062.trna21-TrpCCA1085508-1085433TrpCCA7686.0	96.053	76	3	0	1	76	1	76	7.12e-34	127	76	96.053
FZCC0015.trna20-TrpCCA	Pelagibacter_IMCC9063.trna23-TrpCCA	94.737	76	4	0	1	76	1	76	1.74e-31	119	76	94.737
FZCC0015.trna20-TrpCCA	Candidatus_Fonsibacter_ubiquis_LSUCC0530.trna11-TrpCCA398116-398191TrpCCA7679.7	94.737	76	4	0	1	76	1	76	1.74e-31	119	76	94.737
FZCC0015.trna20-TrpCCA	Candidatus_Fonsibacter_ubiquis_LSUCC0530.trna11-TrpCCA398116-398191TrpCCA7679.7	94.737	76	4	0	1	76	1	76	1.74e-31	119	76	94.737
FZCC0015.trna20-TrpCCA	HIMB59.trna10-TrpCCA	96.552	58	2	0	1	58	1	58	1.61e-25	99.6	76	73.6844
FZCC0015.trna20-TrpCCA	HIMB114.trna13-TrpCCA	90.789	76	7	0	1	76	1	76	2.51e-24	95.6	76	90.789
FZCC0015.trna20-TrpCCA	Methylopumilus_planktonicus.trna8-TrpCCA184883-184958TrpCCA7679.9	86.667	60	8	0	7	66	7	66	2.16e-12	56	76	68.4213
FZCC0015.trna20-TrpCCA	Methylophilales_MBRSH7.trna35-TrpCCA	91.667	36	3	0	7	42	7	42	5.28e-10	48.1	76	43.4212
FZCC0015.trna20-TrpCCA	H5P1.trna26-TrpCCA680613-680538TrpCCA7677.9	91.667	36	3	0	7	42	7	42	5.28e-10	48.1	76	43.4212
FZCC0015.trna20-TrpCCA	Methylophilales_bacterium_HTCC2181.trna38-TrpCCA12177-12102TrpCCA7677.9	91.667	36	3	0	7	42	7	42	5.28e-10	48.1	76	43.4212
FZCC0015.trna20-TrpCCA	Methylophilales_HTCC2181.trna38-TrpCCA12177-12102TrpCCA7677.9	91.667	36	3	0	7	42	7	42	5.28e-10	48.1	76	43.4212
FZCC0015.trna20-TrpCCA	KB13.trna27-TrpCCA1096772-1096697TrpCCA7677.9	91.667	36	3	0	7	42	7	42	5.28e-10	48.1	76	43.4212
H2P3.trna27-TrpCCA795398-795323TrpCCA7689.4	Candidatus_Pelagibacter_ubique_HIMB083.trna4-TrpCCA	100	76	0	0	1	76	1	76	4.91e-41	151	76	100
H2P3.trna27-TrpCCA795398-795323TrpCCA7689.4	Candidatus_Pelagibacter_sp_HIMB122.trna12-TrpCCA	100	76	0	0	1	76	1	76	4.91e-41	151	76	100
H2P3.trna27-TrpCCA795398-795323TrpCCA7689.4	Candidatus_Pelagibacter_HIMB140.trna5-TrpCCA	100	76	0	0	1	76	1	76	4.91e-41	151	76	100
H2P3.trna27-TrpCCA795398-795323TrpCCA7689.4	Candidatus_Pelagibacter_sp_HIMB1321.trna28-TrpCCA	100	76	0	0	1	76	1	76	4.91e-41	151	76	100
H2P3.trna27-TrpCCA795398-795323TrpCCA7689.4	Pelagibacter_HTCC7211.trna11-TrpCCA	100	76	0	0	1	76	1	76	4.91e-41	151	76	100
H2P3.trna27-TrpCCA795398-795323TrpCCA7689.4	Pelagibacter_ubique_HTCC7214.trna21-TrpCCA	100	76	0	0	1	76	1	76	4.91e-41	151	76	100
H2P3.trna27-TrpCCA795398-795323TrpCCA7689.4	Pelagibacter_ubique_HTCC7217.trna5-TrpCCA	100	76	0	0	1	76	1	76	4.91e-41	151	76	100
H2P3.trna27-TrpCCA795398-795323TrpCCA7689.4	Pelagibacter_ubique_HTCC8051.trna10-TrpCCA	100	76	0	0	1	76	1	76	4.91e-41	151	76	100
H2P3.trna27-TrpCCA795398-795323TrpCCA7689.4	HIMB5.trna28-TrpCCA	100	76	0	0	1	76	1	76	4.91e-41	151	76	100
H2P3.trna27-TrpCCA795398-795323TrpCCA7689.4	FZCC0015.trna20-TrpCCA	100	76	0	0	1	76	1	76	4.91e-41	151	76	100
H2P3.trna27-TrpCCA795398-795323TrpCCA7689.4	Pelagibacter_HTCC7211.trna11-TrpCCA833368-833443TrpCCA7689.4	100	76	0	0	1	76	1	76	4.91e-41	151	76	100
H2P3.trna27-TrpCCA795398-795323TrpCCA7689.4	H2P3.trna27-TrpCCA795398-795323TrpCCA7689.4	100	76	0	0	1	76	1	76	4.91e-41	151	76	100
H2P3.trna27-TrpCCA795398-795323TrpCCA7689.4	Candidatus_Pelagibacter_ubique_HTCC1002.trna6-TrpCCA	96.053	76	3	0	1	76	1	76	7.12e-34	127	76	96.053
H2P3.trna27-TrpCCA795398-795323TrpCCA7689.4	Pelagibacter_ubique_HTCC1040.trna24-TrpCCA	96.053	76	3	0	1	76	1	76	7.12e-34	127	76	96.053
H2P3.trna27-TrpCCA795398-795323TrpCCA7689.4	Candidatus_Pelagibacter_ubique_HTCC1062.trna21-TrpCCA1085508-1085433TrpCCA7686.0	96.053	76	3	0	1	76	1	76	7.12e-34	127	76	96.053
H2P3.trna27-TrpCCA795398-795323TrpCCA7689.4	Pelagibacter_IMCC9063.trna23-TrpCCA	94.737	76	4	0	1	76	1	76	1.74e-31	119	76	94.737
H2P3.trna27-TrpCCA795398-795323TrpCCA7689.4	Candidatus_Fonsibacter_ubiquis_LSUCC0530.trna11-TrpCCA398116-398191TrpCCA7679.7	94.737	76	4	0	1	76	1	76	1.74e-31	119	76	94.737
H2P3.trna27-TrpCCA795398-795323TrpCCA7689.4	Candidatus_Fonsibacter_ubiquis_LSUCC0530.trna11-TrpCCA398116-398191TrpCCA7679.7	94.737	76	4	0	1	76	1	76	1.74e-31	119	76	94.737
H2P3.trna27-TrpCCA795398-795323TrpCCA7689.4	HIMB59.trna10-TrpCCA	96.552	58	2	0	1	58	1	58	1.61e-25	99.6	76	73.6844
H2P3.trna27-TrpCCA795398-795323TrpCCA7689.4	HIMB114.trna13-TrpCCA	90.789	76	7	0	1	76	1	76	2.51e-24	95.6	76	90.789
H2P3.trna27-TrpCCA795398-795323TrpCCA7689.4	Methylopumilus_planktonicus.trna8-TrpCCA184883-184958TrpCCA7679.9	86.667	60	8	0	7	66	7	66	2.16e-12	56	76	68.4213
H2P3.trna27-TrpCCA795398-795323TrpCCA7689.4	Methylophilales_MBRSH7.trna35-TrpCCA	91.667	36	3	0	7	42	7	42	5.28e-10	48.1	76	43.4212
H2P3.trna27-TrpCCA795398-795323TrpCCA7689.4	H5P1.trna26-TrpCCA680613-680538TrpCCA7677.9	91.667	36	3	0	7	42	7	42	5.28e-10	48.1	76	43.4212
H2P3.trna27-TrpCCA795398-795323TrpCCA7689.4	Methylophilales_bacterium_HTCC2181.trna38-TrpCCA12177-12102TrpCCA7677.9	91.667	36	3	0	7	42	7	42	5.28e-10	48.1	76	43.4212
H2P3.trna27-TrpCCA795398-795323TrpCCA7689.4	Methylophilales_HTCC2181.trna38-TrpCCA12177-12102TrpCCA7677.9	91.667	36	3	0	7	42	7	42	5.28e-10	48.1	76	43.4212
H2P3.trna27-TrpCCA795398-795323TrpCCA7689.4	KB13.trna27-TrpCCA1096772-1096697TrpCCA7677.9	91.667	36	3	0	7	42	7	42	5.28e-10	48.1	76	43.4212
H5P1.trna19-ProTGG	H5P1.trna19-ProTGG	100	77	0	0	1	77	1	77	1.26e-41	153	77	100
H5P1.trna22-ThrTGT	H5P1.trna22-ThrTGT	100	76	0	0	1	76	1	76	4.91e-41	151	76	100
H5P1.trna22-ThrTGT	Candidatus_Pelagibacter_ubique_HTCC1062.trna15-ThrTGT1087868-1087943ThrTGT7679.2	91.176	34	3	0	8	41	8	41	8.24e-09	44.1	76	40.7893
H5P1.trna25-ThrGGT	H5P1.trna25-ThrGGT	100	75	0	0	1	75	1	75	1.91e-40	149	75	100
H5P1.trna26-TrpCCA680613-680538TrpCCA7677.9	Methylophilales_MBRSH7.trna35-TrpCCA	100	76	0	0	1	76	1	76	4.91e-41	151	76	100
H5P1.trna26-TrpCCA680613-680538TrpCCA7677.9	H5P1.trna26-TrpCCA680613-680538TrpCCA7677.9	100	76	0	0	1	76	1	76	4.91e-41	151	76	100
H5P1.trna26-TrpCCA680613-680538TrpCCA7677.9	Methylophilales_bacterium_HTCC2181.trna38-TrpCCA12177-12102TrpCCA7677.9	100	76	0	0	1	76	1	76	4.91e-41	151	76	100
H5P1.trna26-TrpCCA680613-680538TrpCCA7677.9	Methylophilales_HTCC2181.trna38-TrpCCA12177-12102TrpCCA7677.9	100	76	0	0	1	76	1	76	4.91e-41	151	76	100
H5P1.trna26-TrpCCA680613-680538TrpCCA7677.9	KB13.trna27-TrpCCA1096772-1096697TrpCCA7677.9	100	76	0	0	1	76	1	76	4.91e-41	151	76	100
H5P1.trna26-TrpCCA680613-680538TrpCCA7677.9	Methylopumilus_planktonicus.trna8-TrpCCA184883-184958TrpCCA7679.9	97.368	76	2	0	1	76	1	76	2.92e-36	135	76	97.368
H5P1.trna26-TrpCCA680613-680538TrpCCA7677.9	Candidatus_Pelagibacter_ubique_HTCC1002.trna6-TrpCCA	90.385	52	5	0	7	58	7	58	8.88e-15	63.9	76	61.8424
H5P1.trna26-TrpCCA680613-680538TrpCCA7677.9	Pelagibacter_ubique_HTCC1040.trna24-TrpCCA	90.385	52	5	0	7	58	7	58	8.88e-15	63.9	76	61.8424
H5P1.trna26-TrpCCA680613-680538TrpCCA7677.9	Candidatus_Pelagibacter_ubique_HTCC1062.trna21-TrpCCA1085508-1085433TrpCCA7686.0	90.385	52	5	0	7	58	7	58	8.88e-15	63.9	76	61.8424
H5P1.trna26-TrpCCA680613-680538TrpCCA7677.9	HIMB114.trna13-TrpCCA	90	50	5	0	7	56	7	56	1.39e-13	60	76	59.2105
H5P1.trna26-TrpCCA680613-680538TrpCCA7677.9	HIMB59.trna10-TrpCCA	88.462	52	6	0	7	58	7	58	2.16e-12	56	76	60.5266
H5P1.trna26-TrpCCA680613-680538TrpCCA7677.9	Candidatus_Fonsibacter_ubiquis_LSUCC0530.trna11-TrpCCA398116-398191TrpCCA7679.7	88	50	6	0	7	56	7	56	3.38e-11	52	76	57.8947
H5P1.trna26-TrpCCA680613-680538TrpCCA7677.9	Candidatus_Fonsibacter_ubiquis_LSUCC0530.trna11-TrpCCA398116-398191TrpCCA7679.7	88	50	6	0	7	56	7	56	3.38e-11	52	76	57.8947
H5P1.trna26-TrpCCA680613-680538TrpCCA7677.9	Candidatus_Pelagibacter_ubique_HIMB083.trna4-TrpCCA	91.667	36	3	0	7	42	7	42	5.28e-10	48.1	76	43.4212
H5P1.trna26-TrpCCA680613-680538TrpCCA7677.9	Candidatus_Pelagibacter_sp_HIMB122.trna12-TrpCCA	91.667	36	3	0	7	42	7	42	5.28e-10	48.1	76	43.4212
H5P1.trna26-TrpCCA680613-680538TrpCCA7677.9	Candidatus_Pelagibacter_HIMB140.trna5-TrpCCA	91.667	36	3	0	7	42	7	42	5.28e-10	48.1	76	43.4212
H5P1.trna26-TrpCCA680613-680538TrpCCA7677.9	Candidatus_Pelagibacter_sp_HIMB1321.trna28-TrpCCA	91.667	36	3	0	7	42	7	42	5.28e-10	48.1	76	43.4212
H5P1.trna26-TrpCCA680613-680538TrpCCA7677.9	Pelagibacter_HTCC7211.trna11-TrpCCA	91.667	36	3	0	7	42	7	42	5.28e-10	48.1	76	43.4212
H5P1.trna26-TrpCCA680613-680538TrpCCA7677.9	Pelagibacter_ubique_HTCC7214.trna21-TrpCCA	91.667	36	3	0	7	42	7	42	5.28e-10	48.1	76	43.4212
H5P1.trna26-TrpCCA680613-680538TrpCCA7677.9	Pelagibacter_ubique_HTCC7217.trna5-TrpCCA	91.667	36	3	0	7	42	7	42	5.28e-10	48.1	76	43.4212
H5P1.trna26-TrpCCA680613-680538TrpCCA7677.9	Pelagibacter_ubique_HTCC8051.trna10-TrpCCA	91.667	36	3	0	7	42	7	42	5.28e-10	48.1	76	43.4212
H5P1.trna26-TrpCCA680613-680538TrpCCA7677.9	HIMB5.trna28-TrpCCA	91.667	36	3	0	7	42	7	42	5.28e-10	48.1	76	43.4212
H5P1.trna26-TrpCCA680613-680538TrpCCA7677.9	FZCC0015.trna20-TrpCCA	91.667	36	3	0	7	42	7	42	5.28e-10	48.1	76	43.4212
H5P1.trna26-TrpCCA680613-680538TrpCCA7677.9	Pelagibacter_HTCC7211.trna11-TrpCCA833368-833443TrpCCA7689.4	91.667	36	3	0	7	42	7	42	5.28e-10	48.1	76	43.4212
H5P1.trna26-TrpCCA680613-680538TrpCCA7677.9	H2P3.trna27-TrpCCA795398-795323TrpCCA7689.4	91.667	36	3	0	7	42	7	42	5.28e-10	48.1	76	43.4212
H5P1.trna26-TrpCCA680613-680538TrpCCA7677.9	Pelagibacter_IMCC9063.trna23-TrpCCA	88.889	36	4	0	7	42	7	42	1.29e-07	40.1	76	42.1053
HIMB114.trna13-TrpCCA	HIMB114.trna13-TrpCCA	100	76	0	0	1	76	1	76	4.91e-41	151	76	100
HIMB114.trna13-TrpCCA	Candidatus_Pelagibacter_ubique_HTCC1002.trna6-TrpCCA	92.105	76	6	0	1	76	1	76	1.03e-26	103	76	92.105
HIMB114.trna13-TrpCCA	Pelagibacter_ubique_HTCC1040.trna24-TrpCCA	92.105	76	6	0	1	76	1	76	1.03e-26	103	76	92.105
HIMB114.trna13-TrpCCA	Candidatus_Pelagibacter_ubique_HTCC1062.trna21-TrpCCA1085508-1085433TrpCCA7686.0	92.105	76	6	0	1	76	1	76	1.03e-26	103	76	92.105
HIMB114.trna13-TrpCCA	Candidatus_Pelagibacter_ubique_HIMB083.trna4-TrpCCA	90.789	76	7	0	1	76	1	76	2.51e-24	95.6	76	90.789
HIMB114.trna13-TrpCCA	Candidatus_Pelagibacter_sp_HIMB122.trna12-TrpCCA	90.789	76	7	0	1	76	1	76	2.51e-24	95.6	76	90.789
HIMB114.trna13-TrpCCA	Candidatus_Pelagibacter_HIMB140.trna5-TrpCCA	90.789	76	7	0	1	76	1	76	2.51e-24	95.6	76	90.789
HIMB114.trna13-TrpCCA	Candidatus_Pelagibacter_sp_HIMB1321.trna28-TrpCCA	90.789	76	7	0	1	76	1	76	2.51e-24	95.6	76	90.789
HIMB114.trna13-TrpCCA	Pelagibacter_HTCC7211.trna11-TrpCCA	90.789	76	7	0	1	76	1	76	2.51e-24	95.6	76	90.789
HIMB114.trna13-TrpCCA	Pelagibacter_ubique_HTCC7214.trna21-TrpCCA	90.789	76	7	0	1	76	1	76	2.51e-24	95.6	76	90.789
HIMB114.trna13-TrpCCA	Pelagibacter_ubique_HTCC7217.trna5-TrpCCA	90.789	76	7	0	1	76	1	76	2.51e-24	95.6	76	90.789
HIMB114.trna13-TrpCCA	Pelagibacter_ubique_HTCC8051.trna10-TrpCCA	90.789	76	7	0	1	76	1	76	2.51e-24	95.6	76	90.789
HIMB114.trna13-TrpCCA	HIMB5.trna28-TrpCCA	90.789	76	7	0	1	76	1	76	2.51e-24	95.6	76	90.789
HIMB114.trna13-TrpCCA	FZCC0015.trna20-TrpCCA	90.789	76	7	0	1	76	1	76	2.51e-24	95.6	76	90.789
HIMB114.trna13-TrpCCA	Candidatus_Fonsibacter_ubiquis_LSUCC0530.trna11-TrpCCA398116-398191TrpCCA7679.7	90.789	76	7	0	1	76	1	76	2.51e-24	95.6	76	90.789
HIMB114.trna13-TrpCCA	Pelagibacter_HTCC7211.trna11-TrpCCA833368-833443TrpCCA7689.4	90.789	76	7	0	1	76	1	76	2.51e-24	95.6	76	90.789
HIMB114.trna13-TrpCCA	H2P3.trna27-TrpCCA795398-795323TrpCCA7689.4	90.789	76	7	0	1	76	1	76	2.51e-24	95.6	76	90.789
HIMB114.trna13-TrpCCA	Candidatus_Fonsibacter_ubiquis_LSUCC0530.trna11-TrpCCA398116-398191TrpCCA7679.7	90.789	76	7	0	1	76	1	76	2.51e-24	95.6	76	90.789
HIMB114.trna13-TrpCCA	Pelagibacter_IMCC9063.trna23-TrpCCA	88.158	76	9	0	1	76	1	76	1.49e-19	79.8	76	88.158
HIMB114.trna13-TrpCCA	HIMB59.trna10-TrpCCA	89.286	56	6	0	1	56	1	56	8.88e-15	63.9	76	65.7897
HIMB114.trna13-TrpCCA	Methylopumilus_planktonicus.trna8-TrpCCA184883-184958TrpCCA7679.9	88.333	60	7	0	7	66	7	66	8.88e-15	63.9	76	69.7366
HIMB114.trna13-TrpCCA	Methylophilales_MBRSH7.trna35-TrpCCA	90	50	5	0	7	56	7	56	1.39e-13	60	76	59.2105
HIMB114.trna13-TrpCCA	H5P1.trna26-TrpCCA680613-680538TrpCCA7677.9	90	50	5	0	7	56	7	56	1.39e-13	60	76	59.2105
HIMB114.trna13-TrpCCA	Methylophilales_bacterium_HTCC2181.trna38-TrpCCA12177-12102TrpCCA7677.9	90	50	5	0	7	56	7	56	1.39e-13	60	76	59.2105
HIMB114.trna13-TrpCCA	Methylophilales_HTCC2181.trna38-TrpCCA12177-12102TrpCCA7677.9	90	50	5	0	7	56	7	56	1.39e-13	60	76	59.2105
HIMB114.trna13-TrpCCA	KB13.trna27-TrpCCA1096772-1096697TrpCCA7677.9	90	50	5	0	7	56	7	56	1.39e-13	60	76	59.2105
HIMB5.trna28-TrpCCA	Candidatus_Pelagibacter_ubique_HIMB083.trna4-TrpCCA	100	76	0	0	1	76	1	76	4.91e-41	151	76	100
HIMB5.trna28-TrpCCA	Candidatus_Pelagibacter_sp_HIMB122.trna12-TrpCCA	100	76	0	0	1	76	1	76	4.91e-41	151	76	100
HIMB5.trna28-TrpCCA	Candidatus_Pelagibacter_HIMB140.trna5-TrpCCA	100	76	0	0	1	76	1	76	4.91e-41	151	76	100
HIMB5.trna28-TrpCCA	Candidatus_Pelagibacter_sp_HIMB1321.trna28-TrpCCA	100	76	0	0	1	76	1	76	4.91e-41	151	76	100
HIMB5.trna28-TrpCCA	Pelagibacter_HTCC7211.trna11-TrpCCA	100	76	0	0	1	76	1	76	4.91e-41	151	76	100
HIMB5.trna28-TrpCCA	Pelagibacter_ubique_HTCC7214.trna21-TrpCCA	100	76	0	0	1	76	1	76	4.91e-41	151	76	100
HIMB5.trna28-TrpCCA	Pelagibacter_ubique_HTCC7217.trna5-TrpCCA	100	76	0	0	1	76	1	76	4.91e-41	151	76	100
HIMB5.trna28-TrpCCA	Pelagibacter_ubique_HTCC8051.trna10-TrpCCA	100	76	0	0	1	76	1	76	4.91e-41	151	76	100
HIMB5.trna28-TrpCCA	HIMB5.trna28-TrpCCA	100	76	0	0	1	76	1	76	4.91e-41	151	76	100
HIMB5.trna28-TrpCCA	FZCC0015.trna20-TrpCCA	100	76	0	0	1	76	1	76	4.91e-41	151	76	100
HIMB5.trna28-TrpCCA	Pelagibacter_HTCC7211.trna11-TrpCCA833368-833443TrpCCA7689.4	100	76	0	0	1	76	1	76	4.91e-41	151	76	100
HIMB5.trna28-TrpCCA	H2P3.trna27-TrpCCA795398-795323TrpCCA7689.4	100	76	0	0	1	76	1	76	4.91e-41	151	76	100
HIMB5.trna28-TrpCCA	Candidatus_Pelagibacter_ubique_HTCC1002.trna6-TrpCCA	96.053	76	3	0	1	76	1	76	7.12e-34	127	76	96.053
HIMB5.trna28-TrpCCA	Pelagibacter_ubique_HTCC1040.trna24-TrpCCA	96.053	76	3	0	1	76	1	76	7.12e-34	127	76	96.053
HIMB5.trna28-TrpCCA	Candidatus_Pelagibacter_ubique_HTCC1062.trna21-TrpCCA1085508-1085433TrpCCA7686.0	96.053	76	3	0	1	76	1	76	7.12e-34	127	76	96.053
HIMB5.trna28-TrpCCA	Pelagibacter_IMCC9063.trna23-TrpCCA	94.737	76	4	0	1	76	1	76	1.74e-31	119	76	94.737
HIMB5.trna28-TrpCCA	Candidatus_Fonsibacter_ubiquis_LSUCC0530.trna11-TrpCCA398116-398191TrpCCA7679.7	94.737	76	4	0	1	76	1	76	1.74e-31	119	76	94.737
HIMB5.trna28-TrpCCA	Candidatus_Fonsibacter_ubiquis_LSUCC0530.trna11-TrpCCA398116-398191TrpCCA7679.7	94.737	76	4	0	1	76	1	76	1.74e-31	119	76	94.737
HIMB5.trna28-TrpCCA	HIMB59.trna10-TrpCCA	96.552	58	2	0	1	58	1	58	1.61e-25	99.6	76	73.6844
HIMB5.trna28-TrpCCA	HIMB114.trna13-TrpCCA	90.789	76	7	0	1	76	1	76	2.51e-24	95.6	76	90.789
HIMB5.trna28-TrpCCA	Methylopumilus_planktonicus.trna8-TrpCCA184883-184958TrpCCA7679.9	86.667	60	8	0	7	66	7	66	2.16e-12	56	76	68.4213
HIMB5.trna28-TrpCCA	Methylophilales_MBRSH7.trna35-TrpCCA	91.667	36	3	0	7	42	7	42	5.28e-10	48.1	76	43.4212
HIMB5.trna28-TrpCCA	H5P1.trna26-TrpCCA680613-680538TrpCCA7677.9	91.667	36	3	0	7	42	7	42	5.28e-10	48.1	76	43.4212
HIMB5.trna28-TrpCCA	Methylophilales_bacterium_HTCC2181.trna38-TrpCCA12177-12102TrpCCA7677.9	91.667	36	3	0	7	42	7	42	5.28e-10	48.1	76	43.4212
HIMB5.trna28-TrpCCA	Methylophilales_HTCC2181.trna38-TrpCCA12177-12102TrpCCA7677.9	91.667	36	3	0	7	42	7	42	5.28e-10	48.1	76	43.4212
HIMB5.trna28-TrpCCA	KB13.trna27-TrpCCA1096772-1096697TrpCCA7677.9	91.667	36	3	0	7	42	7	42	5.28e-10	48.1	76	43.4212
HIMB59.trna10-TrpCCA	HIMB59.trna10-TrpCCA	100	76	0	0	1	76	1	76	4.91e-41	151	76	100
HIMB59.trna10-TrpCCA	Candidatus_Fonsibacter_ubiquis_LSUCC0530.trna11-TrpCCA398116-398191TrpCCA7679.7	100	56	0	0	1	56	1	56	4.23e-29	111	76	73.6842
HIMB59.trna10-TrpCCA	Candidatus_Fonsibacter_ubiquis_LSUCC0530.trna11-TrpCCA398116-398191TrpCCA7679.7	100	56	0	0	1	56	1	56	4.23e-29	111	76	73.6842
HIMB59.trna10-TrpCCA	Candidatus_Pelagibacter_ubique_HTCC1002.trna6-TrpCCA	92.105	76	6	0	1	76	1	76	1.03e-26	103	76	92.105
HIMB59.trna10-TrpCCA	Pelagibacter_ubique_HTCC1040.trna24-TrpCCA	92.105	76	6	0	1	76	1	76	1.03e-26	103	76	92.105
HIMB59.trna10-TrpCCA	Candidatus_Pelagibacter_ubique_HTCC1062.trna21-TrpCCA1085508-1085433TrpCCA7686.0	92.105	76	6	0	1	76	1	76	1.03e-26	103	76	92.105
HIMB59.trna10-TrpCCA	Candidatus_Pelagibacter_ubique_HIMB083.trna4-TrpCCA	96.552	58	2	0	1	58	1	58	1.61e-25	99.6	76	73.6844
HIMB59.trna10-TrpCCA	Candidatus_Pelagibacter_sp_HIMB122.trna12-TrpCCA	96.552	58	2	0	1	58	1	58	1.61e-25	99.6	76	73.6844
HIMB59.trna10-TrpCCA	Candidatus_Pelagibacter_HIMB140.trna5-TrpCCA	96.552	58	2	0	1	58	1	58	1.61e-25	99.6	76	73.6844
HIMB59.trna10-TrpCCA	Candidatus_Pelagibacter_sp_HIMB1321.trna28-TrpCCA	96.552	58	2	0	1	58	1	58	1.61e-25	99.6	76	73.6844
HIMB59.trna10-TrpCCA	Pelagibacter_HTCC7211.trna11-TrpCCA	96.552	58	2	0	1	58	1	58	1.61e-25	99.6	76	73.6844
HIMB59.trna10-TrpCCA	Pelagibacter_ubique_HTCC7214.trna21-TrpCCA	96.552	58	2	0	1	58	1	58	1.61e-25	99.6	76	73.6844
HIMB59.trna10-TrpCCA	Pelagibacter_ubique_HTCC7217.trna5-TrpCCA	96.552	58	2	0	1	58	1	58	1.61e-25	99.6	76	73.6844
HIMB59.trna10-TrpCCA	Pelagibacter_ubique_HTCC8051.trna10-TrpCCA	96.552	58	2	0	1	58	1	58	1.61e-25	99.6	76	73.6844
HIMB59.trna10-TrpCCA	HIMB5.trna28-TrpCCA	96.552	58	2	0	1	58	1	58	1.61e-25	99.6	76	73.6844
HIMB59.trna10-TrpCCA	FZCC0015.trna20-TrpCCA	96.552	58	2	0	1	58	1	58	1.61e-25	99.6	76	73.6844
HIMB59.trna10-TrpCCA	Pelagibacter_HTCC7211.trna11-TrpCCA833368-833443TrpCCA7689.4	96.552	58	2	0	1	58	1	58	1.61e-25	99.6	76	73.6844
HIMB59.trna10-TrpCCA	H2P3.trna27-TrpCCA795398-795323TrpCCA7689.4	96.552	58	2	0	1	58	1	58	1.61e-25	99.6	76	73.6844
HIMB59.trna10-TrpCCA	Pelagibacter_IMCC9063.trna23-TrpCCA	94.643	56	3	0	1	56	1	56	6.13e-22	87.7	76	69.7369
HIMB59.trna10-TrpCCA	HIMB114.trna13-TrpCCA	89.286	56	6	0	1	56	1	56	8.88e-15	63.9	76	65.7897
HIMB59.trna10-TrpCCA	Methylophilales_MBRSH7.trna35-TrpCCA	88.462	52	6	0	7	58	7	58	2.16e-12	56	76	60.5266
HIMB59.trna10-TrpCCA	H5P1.trna26-TrpCCA680613-680538TrpCCA7677.9	88.462	52	6	0	7	58	7	58	2.16e-12	56	76	60.5266
HIMB59.trna10-TrpCCA	Methylophilales_bacterium_HTCC2181.trna38-TrpCCA12177-12102TrpCCA7677.9	88.462	52	6	0	7	58	7	58	2.16e-12	56	76	60.5266
HIMB59.trna10-TrpCCA	Methylophilales_HTCC2181.trna38-TrpCCA12177-12102TrpCCA7677.9	88.462	52	6	0	7	58	7	58	2.16e-12	56	76	60.5266
HIMB59.trna10-TrpCCA	KB13.trna27-TrpCCA1096772-1096697TrpCCA7677.9	88.462	52	6	0	7	58	7	58	2.16e-12	56	76	60.5266
HIMB59.trna10-TrpCCA	Methylopumilus_planktonicus.trna8-TrpCCA184883-184958TrpCCA7679.9	88.462	52	6	0	7	58	7	58	2.16e-12	56	76	60.5266
KB13.trna27-TrpCCA1096772-1096697TrpCCA7677.9	Methylophilales_MBRSH7.trna35-TrpCCA	100	76	0	0	1	76	1	76	4.91e-41	151	76	100
KB13.trna27-TrpCCA1096772-1096697TrpCCA7677.9	H5P1.trna26-TrpCCA680613-680538TrpCCA7677.9	100	76	0	0	1	76	1	76	4.91e-41	151	76	100
KB13.trna27-TrpCCA1096772-1096697TrpCCA7677.9	Methylophilales_bacterium_HTCC2181.trna38-TrpCCA12177-12102TrpCCA7677.9	100	76	0	0	1	76	1	76	4.91e-41	151	76	100
KB13.trna27-TrpCCA1096772-1096697TrpCCA7677.9	Methylophilales_HTCC2181.trna38-TrpCCA12177-12102TrpCCA7677.9	100	76	0	0	1	76	1	76	4.91e-41	151	76	100
KB13.trna27-TrpCCA1096772-1096697TrpCCA7677.9	KB13.trna27-TrpCCA1096772-1096697TrpCCA7677.9	100	76	0	0	1	76	1	76	4.91e-41	151	76	100
KB13.trna27-TrpCCA1096772-1096697TrpCCA7677.9	Methylopumilus_planktonicus.trna8-TrpCCA184883-184958TrpCCA7679.9	97.368	76	2	0	1	76	1	76	2.92e-36	135	76	97.368
KB13.trna27-TrpCCA1096772-1096697TrpCCA7677.9	Candidatus_Pelagibacter_ubique_HTCC1002.trna6-TrpCCA	90.385	52	5	0	7	58	7	58	8.88e-15	63.9	76	61.8424
KB13.trna27-TrpCCA1096772-1096697TrpCCA7677.9	Pelagibacter_ubique_HTCC1040.trna24-TrpCCA	90.385	52	5	0	7	58	7	58	8.88e-15	63.9	76	61.8424
KB13.trna27-TrpCCA1096772-1096697TrpCCA7677.9	Candidatus_Pelagibacter_ubique_HTCC1062.trna21-TrpCCA1085508-1085433TrpCCA7686.0	90.385	52	5	0	7	58	7	58	8.88e-15	63.9	76	61.8424
KB13.trna27-TrpCCA1096772-1096697TrpCCA7677.9	HIMB114.trna13-TrpCCA	90	50	5	0	7	56	7	56	1.39e-13	60	76	59.2105
KB13.trna27-TrpCCA1096772-1096697TrpCCA7677.9	HIMB59.trna10-TrpCCA	88.462	52	6	0	7	58	7	58	2.16e-12	56	76	60.5266
KB13.trna27-TrpCCA1096772-1096697TrpCCA7677.9	Candidatus_Fonsibacter_ubiquis_LSUCC0530.trna11-TrpCCA398116-398191TrpCCA7679.7	88	50	6	0	7	56	7	56	3.38e-11	52	76	57.8947
KB13.trna27-TrpCCA1096772-1096697TrpCCA7677.9	Candidatus_Fonsibacter_ubiquis_LSUCC0530.trna11-TrpCCA398116-398191TrpCCA7679.7	88	50	6	0	7	56	7	56	3.38e-11	52	76	57.8947
KB13.trna27-TrpCCA1096772-1096697TrpCCA7677.9	Candidatus_Pelagibacter_ubique_HIMB083.trna4-TrpCCA	91.667	36	3	0	7	42	7	42	5.28e-10	48.1	76	43.4212
KB13.trna27-TrpCCA1096772-1096697TrpCCA7677.9	Candidatus_Pelagibacter_sp_HIMB122.trna12-TrpCCA	91.667	36	3	0	7	42	7	42	5.28e-10	48.1	76	43.4212
KB13.trna27-TrpCCA1096772-1096697TrpCCA7677.9	Candidatus_Pelagibacter_HIMB140.trna5-TrpCCA	91.667	36	3	0	7	42	7	42	5.28e-10	48.1	76	43.4212
KB13.trna27-TrpCCA1096772-1096697TrpCCA7677.9	Candidatus_Pelagibacter_sp_HIMB1321.trna28-TrpCCA	91.667	36	3	0	7	42	7	42	5.28e-10	48.1	76	43.4212
KB13.trna27-TrpCCA1096772-1096697TrpCCA7677.9	Pelagibacter_HTCC7211.trna11-TrpCCA	91.667	36	3	0	7	42	7	42	5.28e-10	48.1	76	43.4212
KB13.trna27-TrpCCA1096772-1096697TrpCCA7677.9	Pelagibacter_ubique_HTCC7214.trna21-TrpCCA	91.667	36	3	0	7	42	7	42	5.28e-10	48.1	76	43.4212
KB13.trna27-TrpCCA1096772-1096697TrpCCA7677.9	Pelagibacter_ubique_HTCC7217.trna5-TrpCCA	91.667	36	3	0	7	42	7	42	5.28e-10	48.1	76	43.4212
KB13.trna27-TrpCCA1096772-1096697TrpCCA7677.9	Pelagibacter_ubique_HTCC8051.trna10-TrpCCA	91.667	36	3	0	7	42	7	42	5.28e-10	48.1	76	43.4212
KB13.trna27-TrpCCA1096772-1096697TrpCCA7677.9	HIMB5.trna28-TrpCCA	91.667	36	3	0	7	42	7	42	5.28e-10	48.1	76	43.4212
KB13.trna27-TrpCCA1096772-1096697TrpCCA7677.9	FZCC0015.trna20-TrpCCA	91.667	36	3	0	7	42	7	42	5.28e-10	48.1	76	43.4212
KB13.trna27-TrpCCA1096772-1096697TrpCCA7677.9	Pelagibacter_HTCC7211.trna11-TrpCCA833368-833443TrpCCA7689.4	91.667	36	3	0	7	42	7	42	5.28e-10	48.1	76	43.4212
KB13.trna27-TrpCCA1096772-1096697TrpCCA7677.9	H2P3.trna27-TrpCCA795398-795323TrpCCA7689.4	91.667	36	3	0	7	42	7	42	5.28e-10	48.1	76	43.4212
KB13.trna27-TrpCCA1096772-1096697TrpCCA7677.9	Pelagibacter_IMCC9063.trna23-TrpCCA	88.889	36	4	0	7	42	7	42	1.29e-07	40.1	76	42.1053
Melnitz.trna2-TrpCCA68570-68643TrpCCA7449.6	Melnitz.trna2-TrpCCA68570-68643TrpCCA7449.6	100	74	0	0	1	74	1	74	7.45e-40	147	74	100
Methylophilales_bacterium_HTCC2181.trna38-TrpCCA12177-12102TrpCCA7677.9	Methylophilales_MBRSH7.trna35-TrpCCA	100	76	0	0	1	76	1	76	4.91e-41	151	76	100
Methylophilales_bacterium_HTCC2181.trna38-TrpCCA12177-12102TrpCCA7677.9	H5P1.trna26-TrpCCA680613-680538TrpCCA7677.9	100	76	0	0	1	76	1	76	4.91e-41	151	76	100
Methylophilales_bacterium_HTCC2181.trna38-TrpCCA12177-12102TrpCCA7677.9	Methylophilales_bacterium_HTCC2181.trna38-TrpCCA12177-12102TrpCCA7677.9	100	76	0	0	1	76	1	76	4.91e-41	151	76	100
Methylophilales_bacterium_HTCC2181.trna38-TrpCCA12177-12102TrpCCA7677.9	Methylophilales_HTCC2181.trna38-TrpCCA12177-12102TrpCCA7677.9	100	76	0	0	1	76	1	76	4.91e-41	151	76	100
Methylophilales_bacterium_HTCC2181.trna38-TrpCCA12177-12102TrpCCA7677.9	KB13.trna27-TrpCCA1096772-1096697TrpCCA7677.9	100	76	0	0	1	76	1	76	4.91e-41	151	76	100
Methylophilales_bacterium_HTCC2181.trna38-TrpCCA12177-12102TrpCCA7677.9	Methylopumilus_planktonicus.trna8-TrpCCA184883-184958TrpCCA7679.9	97.368	76	2	0	1	76	1	76	2.92e-36	135	76	97.368
Methylophilales_bacterium_HTCC2181.trna38-TrpCCA12177-12102TrpCCA7677.9	Candidatus_Pelagibacter_ubique_HTCC1002.trna6-TrpCCA	90.385	52	5	0	7	58	7	58	8.88e-15	63.9	76	61.8424
Methylophilales_bacterium_HTCC2181.trna38-TrpCCA12177-12102TrpCCA7677.9	Pelagibacter_ubique_HTCC1040.trna24-TrpCCA	90.385	52	5	0	7	58	7	58	8.88e-15	63.9	76	61.8424
Methylophilales_bacterium_HTCC2181.trna38-TrpCCA12177-12102TrpCCA7677.9	Candidatus_Pelagibacter_ubique_HTCC1062.trna21-TrpCCA1085508-1085433TrpCCA7686.0	90.385	52	5	0	7	58	7	58	8.88e-15	63.9	76	61.8424
Methylophilales_bacterium_HTCC2181.trna38-TrpCCA12177-12102TrpCCA7677.9	HIMB114.trna13-TrpCCA	90	50	5	0	7	56	7	56	1.39e-13	60	76	59.2105
Methylophilales_bacterium_HTCC2181.trna38-TrpCCA12177-12102TrpCCA7677.9	HIMB59.trna10-TrpCCA	88.462	52	6	0	7	58	7	58	2.16e-12	56	76	60.5266
Methylophilales_bacterium_HTCC2181.trna38-TrpCCA12177-12102TrpCCA7677.9	Candidatus_Fonsibacter_ubiquis_LSUCC0530.trna11-TrpCCA398116-398191TrpCCA7679.7	88	50	6	0	7	56	7	56	3.38e-11	52	76	57.8947
Methylophilales_bacterium_HTCC2181.trna38-TrpCCA12177-12102TrpCCA7677.9	Candidatus_Fonsibacter_ubiquis_LSUCC0530.trna11-TrpCCA398116-398191TrpCCA7679.7	88	50	6	0	7	56	7	56	3.38e-11	52	76	57.8947
Methylophilales_bacterium_HTCC2181.trna38-TrpCCA12177-12102TrpCCA7677.9	Candidatus_Pelagibacter_ubique_HIMB083.trna4-TrpCCA	91.667	36	3	0	7	42	7	42	5.28e-10	48.1	76	43.4212
Methylophilales_bacterium_HTCC2181.trna38-TrpCCA12177-12102TrpCCA7677.9	Candidatus_Pelagibacter_sp_HIMB122.trna12-TrpCCA	91.667	36	3	0	7	42	7	42	5.28e-10	48.1	76	43.4212
Methylophilales_bacterium_HTCC2181.trna38-TrpCCA12177-12102TrpCCA7677.9	Candidatus_Pelagibacter_HIMB140.trna5-TrpCCA	91.667	36	3	0	7	42	7	42	5.28e-10	48.1	76	43.4212
Methylophilales_bacterium_HTCC2181.trna38-TrpCCA12177-12102TrpCCA7677.9	Candidatus_Pelagibacter_sp_HIMB1321.trna28-TrpCCA	91.667	36	3	0	7	42	7	42	5.28e-10	48.1	76	43.4212
Methylophilales_bacterium_HTCC2181.trna38-TrpCCA12177-12102TrpCCA7677.9	Pelagibacter_HTCC7211.trna11-TrpCCA	91.667	36	3	0	7	42	7	42	5.28e-10	48.1	76	43.4212
Methylophilales_bacterium_HTCC2181.trna38-TrpCCA12177-12102TrpCCA7677.9	Pelagibacter_ubique_HTCC7214.trna21-TrpCCA	91.667	36	3	0	7	42	7	42	5.28e-10	48.1	76	43.4212
Methylophilales_bacterium_HTCC2181.trna38-TrpCCA12177-12102TrpCCA7677.9	Pelagibacter_ubique_HTCC7217.trna5-TrpCCA	91.667	36	3	0	7	42	7	42	5.28e-10	48.1	76	43.4212
Methylophilales_bacterium_HTCC2181.trna38-TrpCCA12177-12102TrpCCA7677.9	Pelagibacter_ubique_HTCC8051.trna10-TrpCCA	91.667	36	3	0	7	42	7	42	5.28e-10	48.1	76	43.4212
Methylophilales_bacterium_HTCC2181.trna38-TrpCCA12177-12102TrpCCA7677.9	HIMB5.trna28-TrpCCA	91.667	36	3	0	7	42	7	42	5.28e-10	48.1	76	43.4212
Methylophilales_bacterium_HTCC2181.trna38-TrpCCA12177-12102TrpCCA7677.9	FZCC0015.trna20-TrpCCA	91.667	36	3	0	7	42	7	42	5.28e-10	48.1	76	43.4212
Methylophilales_bacterium_HTCC2181.trna38-TrpCCA12177-12102TrpCCA7677.9	Pelagibacter_HTCC7211.trna11-TrpCCA833368-833443TrpCCA7689.4	91.667	36	3	0	7	42	7	42	5.28e-10	48.1	76	43.4212
Methylophilales_bacterium_HTCC2181.trna38-TrpCCA12177-12102TrpCCA7677.9	H2P3.trna27-TrpCCA795398-795323TrpCCA7689.4	91.667	36	3	0	7	42	7	42	5.28e-10	48.1	76	43.4212
Methylophilales_bacterium_HTCC2181.trna38-TrpCCA12177-12102TrpCCA7677.9	Pelagibacter_IMCC9063.trna23-TrpCCA	88.889	36	4	0	7	42	7	42	1.29e-07	40.1	76	42.1053
Methylophilales_HTCC2181.trna38-TrpCCA12177-12102TrpCCA7677.9	Methylophilales_MBRSH7.trna35-TrpCCA	100	76	0	0	1	76	1	76	4.91e-41	151	76	100
Methylophilales_HTCC2181.trna38-TrpCCA12177-12102TrpCCA7677.9	H5P1.trna26-TrpCCA680613-680538TrpCCA7677.9	100	76	0	0	1	76	1	76	4.91e-41	151	76	100
Methylophilales_HTCC2181.trna38-TrpCCA12177-12102TrpCCA7677.9	Methylophilales_bacterium_HTCC2181.trna38-TrpCCA12177-12102TrpCCA7677.9	100	76	0	0	1	76	1	76	4.91e-41	151	76	100
Methylophilales_HTCC2181.trna38-TrpCCA12177-12102TrpCCA7677.9	Methylophilales_HTCC2181.trna38-TrpCCA12177-12102TrpCCA7677.9	100	76	0	0	1	76	1	76	4.91e-41	151	76	100
Methylophilales_HTCC2181.trna38-TrpCCA12177-12102TrpCCA7677.9	KB13.trna27-TrpCCA1096772-1096697TrpCCA7677.9	100	76	0	0	1	76	1	76	4.91e-41	151	76	100
Methylophilales_HTCC2181.trna38-TrpCCA12177-12102TrpCCA7677.9	Methylopumilus_planktonicus.trna8-TrpCCA184883-184958TrpCCA7679.9	97.368	76	2	0	1	76	1	76	2.92e-36	135	76	97.368
Methylophilales_HTCC2181.trna38-TrpCCA12177-12102TrpCCA7677.9	Candidatus_Pelagibacter_ubique_HTCC1002.trna6-TrpCCA	90.385	52	5	0	7	58	7	58	8.88e-15	63.9	76	61.8424
Methylophilales_HTCC2181.trna38-TrpCCA12177-12102TrpCCA7677.9	Pelagibacter_ubique_HTCC1040.trna24-TrpCCA	90.385	52	5	0	7	58	7	58	8.88e-15	63.9	76	61.8424
Methylophilales_HTCC2181.trna38-TrpCCA12177-12102TrpCCA7677.9	Candidatus_Pelagibacter_ubique_HTCC1062.trna21-TrpCCA1085508-1085433TrpCCA7686.0	90.385	52	5	0	7	58	7	58	8.88e-15	63.9	76	61.8424
Methylophilales_HTCC2181.trna38-TrpCCA12177-12102TrpCCA7677.9	HIMB114.trna13-TrpCCA	90	50	5	0	7	56	7	56	1.39e-13	60	76	59.2105
Methylophilales_HTCC2181.trna38-TrpCCA12177-12102TrpCCA7677.9	HIMB59.trna10-TrpCCA	88.462	52	6	0	7	58	7	58	2.16e-12	56	76	60.5266
Methylophilales_HTCC2181.trna38-TrpCCA12177-12102TrpCCA7677.9	Candidatus_Fonsibacter_ubiquis_LSUCC0530.trna11-TrpCCA398116-398191TrpCCA7679.7	88	50	6	0	7	56	7	56	3.38e-11	52	76	57.8947
Methylophilales_HTCC2181.trna38-TrpCCA12177-12102TrpCCA7677.9	Candidatus_Fonsibacter_ubiquis_LSUCC0530.trna11-TrpCCA398116-398191TrpCCA7679.7	88	50	6	0	7	56	7	56	3.38e-11	52	76	57.8947
Methylophilales_HTCC2181.trna38-TrpCCA12177-12102TrpCCA7677.9	Candidatus_Pelagibacter_ubique_HIMB083.trna4-TrpCCA	91.667	36	3	0	7	42	7	42	5.28e-10	48.1	76	43.4212
Methylophilales_HTCC2181.trna38-TrpCCA12177-12102TrpCCA7677.9	Candidatus_Pelagibacter_sp_HIMB122.trna12-TrpCCA	91.667	36	3	0	7	42	7	42	5.28e-10	48.1	76	43.4212
Methylophilales_HTCC2181.trna38-TrpCCA12177-12102TrpCCA7677.9	Candidatus_Pelagibacter_HIMB140.trna5-TrpCCA	91.667	36	3	0	7	42	7	42	5.28e-10	48.1	76	43.4212
Methylophilales_HTCC2181.trna38-TrpCCA12177-12102TrpCCA7677.9	Candidatus_Pelagibacter_sp_HIMB1321.trna28-TrpCCA	91.667	36	3	0	7	42	7	42	5.28e-10	48.1	76	43.4212
Methylophilales_HTCC2181.trna38-TrpCCA12177-12102TrpCCA7677.9	Pelagibacter_HTCC7211.trna11-TrpCCA	91.667	36	3	0	7	42	7	42	5.28e-10	48.1	76	43.4212
Methylophilales_HTCC2181.trna38-TrpCCA12177-12102TrpCCA7677.9	Pelagibacter_ubique_HTCC7214.trna21-TrpCCA	91.667	36	3	0	7	42	7	42	5.28e-10	48.1	76	43.4212
Methylophilales_HTCC2181.trna38-TrpCCA12177-12102TrpCCA7677.9	Pelagibacter_ubique_HTCC7217.trna5-TrpCCA	91.667	36	3	0	7	42	7	42	5.28e-10	48.1	76	43.4212
Methylophilales_HTCC2181.trna38-TrpCCA12177-12102TrpCCA7677.9	Pelagibacter_ubique_HTCC8051.trna10-TrpCCA	91.667	36	3	0	7	42	7	42	5.28e-10	48.1	76	43.4212
Methylophilales_HTCC2181.trna38-TrpCCA12177-12102TrpCCA7677.9	HIMB5.trna28-TrpCCA	91.667	36	3	0	7	42	7	42	5.28e-10	48.1	76	43.4212
Methylophilales_HTCC2181.trna38-TrpCCA12177-12102TrpCCA7677.9	FZCC0015.trna20-TrpCCA	91.667	36	3	0	7	42	7	42	5.28e-10	48.1	76	43.4212
Methylophilales_HTCC2181.trna38-TrpCCA12177-12102TrpCCA7677.9	Pelagibacter_HTCC7211.trna11-TrpCCA833368-833443TrpCCA7689.4	91.667	36	3	0	7	42	7	42	5.28e-10	48.1	76	43.4212
Methylophilales_HTCC2181.trna38-TrpCCA12177-12102TrpCCA7677.9	H2P3.trna27-TrpCCA795398-795323TrpCCA7689.4	91.667	36	3	0	7	42	7	42	5.28e-10	48.1	76	43.4212
Methylophilales_HTCC2181.trna38-TrpCCA12177-12102TrpCCA7677.9	Pelagibacter_IMCC9063.trna23-TrpCCA	88.889	36	4	0	7	42	7	42	1.29e-07	40.1	76	42.1053
Methylophilales_MBRSH7.trna35-TrpCCA	Methylophilales_MBRSH7.trna35-TrpCCA	100	76	0	0	1	76	1	76	4.91e-41	151	76	100
Methylophilales_MBRSH7.trna35-TrpCCA	H5P1.trna26-TrpCCA680613-680538TrpCCA7677.9	100	76	0	0	1	76	1	76	4.91e-41	151	76	100
Methylophilales_MBRSH7.trna35-TrpCCA	Methylophilales_bacterium_HTCC2181.trna38-TrpCCA12177-12102TrpCCA7677.9	100	76	0	0	1	76	1	76	4.91e-41	151	76	100
Methylophilales_MBRSH7.trna35-TrpCCA	Methylophilales_HTCC2181.trna38-TrpCCA12177-12102TrpCCA7677.9	100	76	0	0	1	76	1	76	4.91e-41	151	76	100
Methylophilales_MBRSH7.trna35-TrpCCA	KB13.trna27-TrpCCA1096772-1096697TrpCCA7677.9	100	76	0	0	1	76	1	76	4.91e-41	151	76	100
Methylophilales_MBRSH7.trna35-TrpCCA	Methylopumilus_planktonicus.trna8-TrpCCA184883-184958TrpCCA7679.9	97.368	76	2	0	1	76	1	76	2.92e-36	135	76	97.368
Methylophilales_MBRSH7.trna35-TrpCCA	Candidatus_Pelagibacter_ubique_HTCC1002.trna6-TrpCCA	90.385	52	5	0	7	58	7	58	8.88e-15	63.9	76	61.8424
Methylophilales_MBRSH7.trna35-TrpCCA	Pelagibacter_ubique_HTCC1040.trna24-TrpCCA	90.385	52	5	0	7	58	7	58	8.88e-15	63.9	76	61.8424
Methylophilales_MBRSH7.trna35-TrpCCA	Candidatus_Pelagibacter_ubique_HTCC1062.trna21-TrpCCA1085508-1085433TrpCCA7686.0	90.385	52	5	0	7	58	7	58	8.88e-15	63.9	76	61.8424
Methylophilales_MBRSH7.trna35-TrpCCA	HIMB114.trna13-TrpCCA	90	50	5	0	7	56	7	56	1.39e-13	60	76	59.2105
Methylophilales_MBRSH7.trna35-TrpCCA	HIMB59.trna10-TrpCCA	88.462	52	6	0	7	58	7	58	2.16e-12	56	76	60.5266
Methylophilales_MBRSH7.trna35-TrpCCA	Candidatus_Fonsibacter_ubiquis_LSUCC0530.trna11-TrpCCA398116-398191TrpCCA7679.7	88	50	6	0	7	56	7	56	3.38e-11	52	76	57.8947
Methylophilales_MBRSH7.trna35-TrpCCA	Candidatus_Fonsibacter_ubiquis_LSUCC0530.trna11-TrpCCA398116-398191TrpCCA7679.7	88	50	6	0	7	56	7	56	3.38e-11	52	76	57.8947
Methylophilales_MBRSH7.trna35-TrpCCA	Candidatus_Pelagibacter_ubique_HIMB083.trna4-TrpCCA	91.667	36	3	0	7	42	7	42	5.28e-10	48.1	76	43.4212
Methylophilales_MBRSH7.trna35-TrpCCA	Candidatus_Pelagibacter_sp_HIMB122.trna12-TrpCCA	91.667	36	3	0	7	42	7	42	5.28e-10	48.1	76	43.4212
Methylophilales_MBRSH7.trna35-TrpCCA	Candidatus_Pelagibacter_HIMB140.trna5-TrpCCA	91.667	36	3	0	7	42	7	42	5.28e-10	48.1	76	43.4212
Methylophilales_MBRSH7.trna35-TrpCCA	Candidatus_Pelagibacter_sp_HIMB1321.trna28-TrpCCA	91.667	36	3	0	7	42	7	42	5.28e-10	48.1	76	43.4212
Methylophilales_MBRSH7.trna35-TrpCCA	Pelagibacter_HTCC7211.trna11-TrpCCA	91.667	36	3	0	7	42	7	42	5.28e-10	48.1	76	43.4212
Methylophilales_MBRSH7.trna35-TrpCCA	Pelagibacter_ubique_HTCC7214.trna21-TrpCCA	91.667	36	3	0	7	42	7	42	5.28e-10	48.1	76	43.4212
Methylophilales_MBRSH7.trna35-TrpCCA	Pelagibacter_ubique_HTCC7217.trna5-TrpCCA	91.667	36	3	0	7	42	7	42	5.28e-10	48.1	76	43.4212
Methylophilales_MBRSH7.trna35-TrpCCA	Pelagibacter_ubique_HTCC8051.trna10-TrpCCA	91.667	36	3	0	7	42	7	42	5.28e-10	48.1	76	43.4212
Methylophilales_MBRSH7.trna35-TrpCCA	HIMB5.trna28-TrpCCA	91.667	36	3	0	7	42	7	42	5.28e-10	48.1	76	43.4212
Methylophilales_MBRSH7.trna35-TrpCCA	FZCC0015.trna20-TrpCCA	91.667	36	3	0	7	42	7	42	5.28e-10	48.1	76	43.4212
Methylophilales_MBRSH7.trna35-TrpCCA	Pelagibacter_HTCC7211.trna11-TrpCCA833368-833443TrpCCA7689.4	91.667	36	3	0	7	42	7	42	5.28e-10	48.1	76	43.4212
Methylophilales_MBRSH7.trna35-TrpCCA	H2P3.trna27-TrpCCA795398-795323TrpCCA7689.4	91.667	36	3	0	7	42	7	42	5.28e-10	48.1	76	43.4212
Methylophilales_MBRSH7.trna35-TrpCCA	Pelagibacter_IMCC9063.trna23-TrpCCA	88.889	36	4	0	7	42	7	42	1.29e-07	40.1	76	42.1053
Methylopumilus_planktonicus.trna8-TrpCCA184883-184958TrpCCA7679.9	Methylopumilus_planktonicus.trna8-TrpCCA184883-184958TrpCCA7679.9	100	76	0	0	1	76	1	76	4.91e-41	151	76	100
Methylopumilus_planktonicus.trna8-TrpCCA184883-184958TrpCCA7679.9	Methylophilales_MBRSH7.trna35-TrpCCA	97.368	76	2	0	1	76	1	76	2.92e-36	135	76	97.368
Methylopumilus_planktonicus.trna8-TrpCCA184883-184958TrpCCA7679.9	H5P1.trna26-TrpCCA680613-680538TrpCCA7677.9	97.368	76	2	0	1	76	1	76	2.92e-36	135	76	97.368
Methylopumilus_planktonicus.trna8-TrpCCA184883-184958TrpCCA7679.9	Methylophilales_bacterium_HTCC2181.trna38-TrpCCA12177-12102TrpCCA7677.9	97.368	76	2	0	1	76	1	76	2.92e-36	135	76	97.368
Methylopumilus_planktonicus.trna8-TrpCCA184883-184958TrpCCA7679.9	Methylophilales_HTCC2181.trna38-TrpCCA12177-12102TrpCCA7677.9	97.368	76	2	0	1	76	1	76	2.92e-36	135	76	97.368
Methylopumilus_planktonicus.trna8-TrpCCA184883-184958TrpCCA7679.9	KB13.trna27-TrpCCA1096772-1096697TrpCCA7677.9	97.368	76	2	0	1	76	1	76	2.92e-36	135	76	97.368
Methylopumilus_planktonicus.trna8-TrpCCA184883-184958TrpCCA7679.9	HIMB114.trna13-TrpCCA	88.333	60	7	0	7	66	7	66	8.88e-15	63.9	76	69.7366
Methylopumilus_planktonicus.trna8-TrpCCA184883-184958TrpCCA7679.9	Candidatus_Pelagibacter_ubique_HTCC1002.trna6-TrpCCA	90.385	52	5	0	7	58	7	58	8.88e-15	63.9	76	61.8424
Methylopumilus_planktonicus.trna8-TrpCCA184883-184958TrpCCA7679.9	Pelagibacter_ubique_HTCC1040.trna24-TrpCCA	90.385	52	5	0	7	58	7	58	8.88e-15	63.9	76	61.8424
Methylopumilus_planktonicus.trna8-TrpCCA184883-184958TrpCCA7679.9	Candidatus_Pelagibacter_ubique_HTCC1062.trna21-TrpCCA1085508-1085433TrpCCA7686.0	90.385	52	5	0	7	58	7	58	8.88e-15	63.9	76	61.8424
Methylopumilus_planktonicus.trna8-TrpCCA184883-184958TrpCCA7679.9	Candidatus_Pelagibacter_ubique_HIMB083.trna4-TrpCCA	86.667	60	8	0	7	66	7	66	2.16e-12	56	76	68.4213
Methylopumilus_planktonicus.trna8-TrpCCA184883-184958TrpCCA7679.9	Candidatus_Pelagibacter_sp_HIMB122.trna12-TrpCCA	86.667	60	8	0	7	66	7	66	2.16e-12	56	76	68.4213
Methylopumilus_planktonicus.trna8-TrpCCA184883-184958TrpCCA7679.9	Candidatus_Pelagibacter_HIMB140.trna5-TrpCCA	86.667	60	8	0	7	66	7	66	2.16e-12	56	76	68.4213
Methylopumilus_planktonicus.trna8-TrpCCA184883-184958TrpCCA7679.9	Candidatus_Pelagibacter_sp_HIMB1321.trna28-TrpCCA	86.667	60	8	0	7	66	7	66	2.16e-12	56	76	68.4213
Methylopumilus_planktonicus.trna8-TrpCCA184883-184958TrpCCA7679.9	Pelagibacter_HTCC7211.trna11-TrpCCA	86.667	60	8	0	7	66	7	66	2.16e-12	56	76	68.4213
Methylopumilus_planktonicus.trna8-TrpCCA184883-184958TrpCCA7679.9	Pelagibacter_ubique_HTCC7214.trna21-TrpCCA	86.667	60	8	0	7	66	7	66	2.16e-12	56	76	68.4213
Methylopumilus_planktonicus.trna8-TrpCCA184883-184958TrpCCA7679.9	Pelagibacter_ubique_HTCC7217.trna5-TrpCCA	86.667	60	8	0	7	66	7	66	2.16e-12	56	76	68.4213
Methylopumilus_planktonicus.trna8-TrpCCA184883-184958TrpCCA7679.9	Pelagibacter_ubique_HTCC8051.trna10-TrpCCA	86.667	60	8	0	7	66	7	66	2.16e-12	56	76	68.4213
Methylopumilus_planktonicus.trna8-TrpCCA184883-184958TrpCCA7679.9	HIMB59.trna10-TrpCCA	88.462	52	6	0	7	58	7	58	2.16e-12	56	76	60.5266
Methylopumilus_planktonicus.trna8-TrpCCA184883-184958TrpCCA7679.9	HIMB5.trna28-TrpCCA	86.667	60	8	0	7	66	7	66	2.16e-12	56	76	68.4213
Methylopumilus_planktonicus.trna8-TrpCCA184883-184958TrpCCA7679.9	FZCC0015.trna20-TrpCCA	86.667	60	8	0	7	66	7	66	2.16e-12	56	76	68.4213
Methylopumilus_planktonicus.trna8-TrpCCA184883-184958TrpCCA7679.9	Candidatus_Fonsibacter_ubiquis_LSUCC0530.trna11-TrpCCA398116-398191TrpCCA7679.7	86.667	60	8	0	7	66	7	66	2.16e-12	56	76	68.4213
Methylopumilus_planktonicus.trna8-TrpCCA184883-184958TrpCCA7679.9	Pelagibacter_HTCC7211.trna11-TrpCCA833368-833443TrpCCA7689.4	86.667	60	8	0	7	66	7	66	2.16e-12	56	76	68.4213
Methylopumilus_planktonicus.trna8-TrpCCA184883-184958TrpCCA7679.9	H2P3.trna27-TrpCCA795398-795323TrpCCA7689.4	86.667	60	8	0	7	66	7	66	2.16e-12	56	76	68.4213
Methylopumilus_planktonicus.trna8-TrpCCA184883-184958TrpCCA7679.9	Candidatus_Fonsibacter_ubiquis_LSUCC0530.trna11-TrpCCA398116-398191TrpCCA7679.7	86.667	60	8	0	7	66	7	66	2.16e-12	56	76	68.4213
Methylopumilus_planktonicus.trna8-TrpCCA184883-184958TrpCCA7679.9	Pelagibacter_IMCC9063.trna23-TrpCCA	88.889	36	4	0	7	42	7	42	1.29e-07	40.1	76	42.1053
Pelagibacter_HTCC7211.trna11-TrpCCA	Candidatus_Pelagibacter_ubique_HIMB083.trna4-TrpCCA	100	76	0	0	1	76	1	76	4.91e-41	151	76	100
Pelagibacter_HTCC7211.trna11-TrpCCA	Candidatus_Pelagibacter_sp_HIMB122.trna12-TrpCCA	100	76	0	0	1	76	1	76	4.91e-41	151	76	100
Pelagibacter_HTCC7211.trna11-TrpCCA	Candidatus_Pelagibacter_HIMB140.trna5-TrpCCA	100	76	0	0	1	76	1	76	4.91e-41	151	76	100
Pelagibacter_HTCC7211.trna11-TrpCCA	Candidatus_Pelagibacter_sp_HIMB1321.trna28-TrpCCA	100	76	0	0	1	76	1	76	4.91e-41	151	76	100
Pelagibacter_HTCC7211.trna11-TrpCCA	Pelagibacter_HTCC7211.trna11-TrpCCA	100	76	0	0	1	76	1	76	4.91e-41	151	76	100
Pelagibacter_HTCC7211.trna11-TrpCCA	Pelagibacter_ubique_HTCC7214.trna21-TrpCCA	100	76	0	0	1	76	1	76	4.91e-41	151	76	100
Pelagibacter_HTCC7211.trna11-TrpCCA	Pelagibacter_ubique_HTCC7217.trna5-TrpCCA	100	76	0	0	1	76	1	76	4.91e-41	151	76	100
Pelagibacter_HTCC7211.trna11-TrpCCA	Pelagibacter_ubique_HTCC8051.trna10-TrpCCA	100	76	0	0	1	76	1	76	4.91e-41	151	76	100
Pelagibacter_HTCC7211.trna11-TrpCCA	HIMB5.trna28-TrpCCA	100	76	0	0	1	76	1	76	4.91e-41	151	76	100
Pelagibacter_HTCC7211.trna11-TrpCCA	FZCC0015.trna20-TrpCCA	100	76	0	0	1	76	1	76	4.91e-41	151	76	100
Pelagibacter_HTCC7211.trna11-TrpCCA	Pelagibacter_HTCC7211.trna11-TrpCCA833368-833443TrpCCA7689.4	100	76	0	0	1	76	1	76	4.91e-41	151	76	100
Pelagibacter_HTCC7211.trna11-TrpCCA	H2P3.trna27-TrpCCA795398-795323TrpCCA7689.4	100	76	0	0	1	76	1	76	4.91e-41	151	76	100
Pelagibacter_HTCC7211.trna11-TrpCCA	Candidatus_Pelagibacter_ubique_HTCC1002.trna6-TrpCCA	96.053	76	3	0	1	76	1	76	7.12e-34	127	76	96.053
Pelagibacter_HTCC7211.trna11-TrpCCA	Pelagibacter_ubique_HTCC1040.trna24-TrpCCA	96.053	76	3	0	1	76	1	76	7.12e-34	127	76	96.053
Pelagibacter_HTCC7211.trna11-TrpCCA	Candidatus_Pelagibacter_ubique_HTCC1062.trna21-TrpCCA1085508-1085433TrpCCA7686.0	96.053	76	3	0	1	76	1	76	7.12e-34	127	76	96.053
Pelagibacter_HTCC7211.trna11-TrpCCA	Pelagibacter_IMCC9063.trna23-TrpCCA	94.737	76	4	0	1	76	1	76	1.74e-31	119	76	94.737
Pelagibacter_HTCC7211.trna11-TrpCCA	Candidatus_Fonsibacter_ubiquis_LSUCC0530.trna11-TrpCCA398116-398191TrpCCA7679.7	94.737	76	4	0	1	76	1	76	1.74e-31	119	76	94.737
Pelagibacter_HTCC7211.trna11-TrpCCA	Candidatus_Fonsibacter_ubiquis_LSUCC0530.trna11-TrpCCA398116-398191TrpCCA7679.7	94.737	76	4	0	1	76	1	76	1.74e-31	119	76	94.737
Pelagibacter_HTCC7211.trna11-TrpCCA	HIMB59.trna10-TrpCCA	96.552	58	2	0	1	58	1	58	1.61e-25	99.6	76	73.6844
Pelagibacter_HTCC7211.trna11-TrpCCA	HIMB114.trna13-TrpCCA	90.789	76	7	0	1	76	1	76	2.51e-24	95.6	76	90.789
Pelagibacter_HTCC7211.trna11-TrpCCA	Methylopumilus_planktonicus.trna8-TrpCCA184883-184958TrpCCA7679.9	86.667	60	8	0	7	66	7	66	2.16e-12	56	76	68.4213
Pelagibacter_HTCC7211.trna11-TrpCCA	Methylophilales_MBRSH7.trna35-TrpCCA	91.667	36	3	0	7	42	7	42	5.28e-10	48.1	76	43.4212
Pelagibacter_HTCC7211.trna11-TrpCCA	H5P1.trna26-TrpCCA680613-680538TrpCCA7677.9	91.667	36	3	0	7	42	7	42	5.28e-10	48.1	76	43.4212
Pelagibacter_HTCC7211.trna11-TrpCCA	Methylophilales_bacterium_HTCC2181.trna38-TrpCCA12177-12102TrpCCA7677.9	91.667	36	3	0	7	42	7	42	5.28e-10	48.1	76	43.4212
Pelagibacter_HTCC7211.trna11-TrpCCA	Methylophilales_HTCC2181.trna38-TrpCCA12177-12102TrpCCA7677.9	91.667	36	3	0	7	42	7	42	5.28e-10	48.1	76	43.4212
Pelagibacter_HTCC7211.trna11-TrpCCA	KB13.trna27-TrpCCA1096772-1096697TrpCCA7677.9	91.667	36	3	0	7	42	7	42	5.28e-10	48.1	76	43.4212
Pelagibacter_HTCC7211.trna11-TrpCCA833368-833443TrpCCA7689.4	Candidatus_Pelagibacter_ubique_HIMB083.trna4-TrpCCA	100	76	0	0	1	76	1	76	4.91e-41	151	76	100
Pelagibacter_HTCC7211.trna11-TrpCCA833368-833443TrpCCA7689.4	Candidatus_Pelagibacter_sp_HIMB122.trna12-TrpCCA	100	76	0	0	1	76	1	76	4.91e-41	151	76	100
Pelagibacter_HTCC7211.trna11-TrpCCA833368-833443TrpCCA7689.4	Candidatus_Pelagibacter_HIMB140.trna5-TrpCCA	100	76	0	0	1	76	1	76	4.91e-41	151	76	100
Pelagibacter_HTCC7211.trna11-TrpCCA833368-833443TrpCCA7689.4	Candidatus_Pelagibacter_sp_HIMB1321.trna28-TrpCCA	100	76	0	0	1	76	1	76	4.91e-41	151	76	100
Pelagibacter_HTCC7211.trna11-TrpCCA833368-833443TrpCCA7689.4	Pelagibacter_HTCC7211.trna11-TrpCCA	100	76	0	0	1	76	1	76	4.91e-41	151	76	100
Pelagibacter_HTCC7211.trna11-TrpCCA833368-833443TrpCCA7689.4	Pelagibacter_ubique_HTCC7214.trna21-TrpCCA	100	76	0	0	1	76	1	76	4.91e-41	151	76	100
Pelagibacter_HTCC7211.trna11-TrpCCA833368-833443TrpCCA7689.4	Pelagibacter_ubique_HTCC7217.trna5-TrpCCA	100	76	0	0	1	76	1	76	4.91e-41	151	76	100
Pelagibacter_HTCC7211.trna11-TrpCCA833368-833443TrpCCA7689.4	Pelagibacter_ubique_HTCC8051.trna10-TrpCCA	100	76	0	0	1	76	1	76	4.91e-41	151	76	100
Pelagibacter_HTCC7211.trna11-TrpCCA833368-833443TrpCCA7689.4	HIMB5.trna28-TrpCCA	100	76	0	0	1	76	1	76	4.91e-41	151	76	100
Pelagibacter_HTCC7211.trna11-TrpCCA833368-833443TrpCCA7689.4	FZCC0015.trna20-TrpCCA	100	76	0	0	1	76	1	76	4.91e-41	151	76	100
Pelagibacter_HTCC7211.trna11-TrpCCA833368-833443TrpCCA7689.4	Pelagibacter_HTCC7211.trna11-TrpCCA833368-833443TrpCCA7689.4	100	76	0	0	1	76	1	76	4.91e-41	151	76	100
Pelagibacter_HTCC7211.trna11-TrpCCA833368-833443TrpCCA7689.4	H2P3.trna27-TrpCCA795398-795323TrpCCA7689.4	100	76	0	0	1	76	1	76	4.91e-41	151	76	100
Pelagibacter_HTCC7211.trna11-TrpCCA833368-833443TrpCCA7689.4	Candidatus_Pelagibacter_ubique_HTCC1002.trna6-TrpCCA	96.053	76	3	0	1	76	1	76	7.12e-34	127	76	96.053
Pelagibacter_HTCC7211.trna11-TrpCCA833368-833443TrpCCA7689.4	Pelagibacter_ubique_HTCC1040.trna24-TrpCCA	96.053	76	3	0	1	76	1	76	7.12e-34	127	76	96.053
Pelagibacter_HTCC7211.trna11-TrpCCA833368-833443TrpCCA7689.4	Candidatus_Pelagibacter_ubique_HTCC1062.trna21-TrpCCA1085508-1085433TrpCCA7686.0	96.053	76	3	0	1	76	1	76	7.12e-34	127	76	96.053
Pelagibacter_HTCC7211.trna11-TrpCCA833368-833443TrpCCA7689.4	Pelagibacter_IMCC9063.trna23-TrpCCA	94.737	76	4	0	1	76	1	76	1.74e-31	119	76	94.737
Pelagibacter_HTCC7211.trna11-TrpCCA833368-833443TrpCCA7689.4	Candidatus_Fonsibacter_ubiquis_LSUCC0530.trna11-TrpCCA398116-398191TrpCCA7679.7	94.737	76	4	0	1	76	1	76	1.74e-31	119	76	94.737
Pelagibacter_HTCC7211.trna11-TrpCCA833368-833443TrpCCA7689.4	Candidatus_Fonsibacter_ubiquis_LSUCC0530.trna11-TrpCCA398116-398191TrpCCA7679.7	94.737	76	4	0	1	76	1	76	1.74e-31	119	76	94.737
Pelagibacter_HTCC7211.trna11-TrpCCA833368-833443TrpCCA7689.4	HIMB59.trna10-TrpCCA	96.552	58	2	0	1	58	1	58	1.61e-25	99.6	76	73.6844
Pelagibacter_HTCC7211.trna11-TrpCCA833368-833443TrpCCA7689.4	HIMB114.trna13-TrpCCA	90.789	76	7	0	1	76	1	76	2.51e-24	95.6	76	90.789
Pelagibacter_HTCC7211.trna11-TrpCCA833368-833443TrpCCA7689.4	Methylopumilus_planktonicus.trna8-TrpCCA184883-184958TrpCCA7679.9	86.667	60	8	0	7	66	7	66	2.16e-12	56	76	68.4213
Pelagibacter_HTCC7211.trna11-TrpCCA833368-833443TrpCCA7689.4	Methylophilales_MBRSH7.trna35-TrpCCA	91.667	36	3	0	7	42	7	42	5.28e-10	48.1	76	43.4212
Pelagibacter_HTCC7211.trna11-TrpCCA833368-833443TrpCCA7689.4	H5P1.trna26-TrpCCA680613-680538TrpCCA7677.9	91.667	36	3	0	7	42	7	42	5.28e-10	48.1	76	43.4212
Pelagibacter_HTCC7211.trna11-TrpCCA833368-833443TrpCCA7689.4	Methylophilales_bacterium_HTCC2181.trna38-TrpCCA12177-12102TrpCCA7677.9	91.667	36	3	0	7	42	7	42	5.28e-10	48.1	76	43.4212
Pelagibacter_HTCC7211.trna11-TrpCCA833368-833443TrpCCA7689.4	Methylophilales_HTCC2181.trna38-TrpCCA12177-12102TrpCCA7677.9	91.667	36	3	0	7	42	7	42	5.28e-10	48.1	76	43.4212
Pelagibacter_HTCC7211.trna11-TrpCCA833368-833443TrpCCA7689.4	KB13.trna27-TrpCCA1096772-1096697TrpCCA7677.9	91.667	36	3	0	7	42	7	42	5.28e-10	48.1	76	43.4212
Pelagibacter_HTCC7211.trna26-ThrTGT829089-829019ThrTGT7121.7	Pelagibacter_HTCC7211.trna26-ThrTGT829089-829019ThrTGT7121.7	100	71	0	0	1	71	1	71	4.39e-38	141	71	100
Pelagibacter_HTCC7211.trna26-ThrTGT829089-829019ThrTGT7121.7	Pelagibacter_HTCC7211.trna27-ThrTGT827750-827686ThrTGT6530.2	100	48	0	0	24	71	18	65	2.33e-24	95.6	65	73.8462
Pelagibacter_HTCC7211.trna26-ThrTGT829089-829019ThrTGT7121.7	Candidatus_Pelagibacter_ubique_HTCC1062.trna15-ThrTGT1087868-1087943ThrTGT7679.2	97.917	48	1	0	24	71	29	76	5.68e-22	87.7	76	61.8423
Pelagibacter_HTCC7211.trna27-ThrTGT827750-827686ThrTGT6530.2	Pelagibacter_HTCC7211.trna27-ThrTGT827750-827686ThrTGT6530.2	100	65	0	0	1	65	1	65	1.51e-34	129	65	100
Pelagibacter_HTCC7211.trna27-ThrTGT827750-827686ThrTGT6530.2	Pelagibacter_HTCC7211.trna26-ThrTGT829089-829019ThrTGT7121.7	100	48	0	0	18	65	24	71	2.11e-24	95.6	71	67.6056
Pelagibacter_HTCC7211.trna27-ThrTGT827750-827686ThrTGT6530.2	Candidatus_Pelagibacter_ubique_HTCC1062.trna15-ThrTGT1087868-1087943ThrTGT7679.2	98.039	51	1	0	15	65	26	76	8.33e-24	93.7	76	65.7893
Pelagibacter_IMCC9063.trna23-TrpCCA	Pelagibacter_IMCC9063.trna23-TrpCCA	100	76	0	0	1	76	1	76	4.91e-41	151	76	100
Pelagibacter_IMCC9063.trna23-TrpCCA	Candidatus_Fonsibacter_ubiquis_LSUCC0530.trna11-TrpCCA398116-398191TrpCCA7679.7	96.053	76	3	0	1	76	1	76	7.12e-34	127	76	96.053
Pelagibacter_IMCC9063.trna23-TrpCCA	Candidatus_Fonsibacter_ubiquis_LSUCC0530.trna11-TrpCCA398116-398191TrpCCA7679.7	96.053	76	3	0	1	76	1	76	7.12e-34	127	76	96.053
Pelagibacter_IMCC9063.trna23-TrpCCA	Candidatus_Pelagibacter_ubique_HIMB083.trna4-TrpCCA	94.737	76	4	0	1	76	1	76	1.74e-31	119	76	94.737
Pelagibacter_IMCC9063.trna23-TrpCCA	Candidatus_Pelagibacter_sp_HIMB122.trna12-TrpCCA	94.737	76	4	0	1	76	1	76	1.74e-31	119	76	94.737
Pelagibacter_IMCC9063.trna23-TrpCCA	Candidatus_Pelagibacter_HIMB140.trna5-TrpCCA	94.737	76	4	0	1	76	1	76	1.74e-31	119	76	94.737
Pelagibacter_IMCC9063.trna23-TrpCCA	Candidatus_Pelagibacter_sp_HIMB1321.trna28-TrpCCA	94.737	76	4	0	1	76	1	76	1.74e-31	119	76	94.737
Pelagibacter_IMCC9063.trna23-TrpCCA	Pelagibacter_HTCC7211.trna11-TrpCCA	94.737	76	4	0	1	76	1	76	1.74e-31	119	76	94.737
Pelagibacter_IMCC9063.trna23-TrpCCA	Pelagibacter_ubique_HTCC7214.trna21-TrpCCA	94.737	76	4	0	1	76	1	76	1.74e-31	119	76	94.737
Pelagibacter_IMCC9063.trna23-TrpCCA	Pelagibacter_ubique_HTCC7217.trna5-TrpCCA	94.737	76	4	0	1	76	1	76	1.74e-31	119	76	94.737
Pelagibacter_IMCC9063.trna23-TrpCCA	Pelagibacter_ubique_HTCC8051.trna10-TrpCCA	94.737	76	4	0	1	76	1	76	1.74e-31	119	76	94.737
Pelagibacter_IMCC9063.trna23-TrpCCA	HIMB5.trna28-TrpCCA	94.737	76	4	0	1	76	1	76	1.74e-31	119	76	94.737
Pelagibacter_IMCC9063.trna23-TrpCCA	FZCC0015.trna20-TrpCCA	94.737	76	4	0	1	76	1	76	1.74e-31	119	76	94.737
Pelagibacter_IMCC9063.trna23-TrpCCA	Pelagibacter_HTCC7211.trna11-TrpCCA833368-833443TrpCCA7689.4	94.737	76	4	0	1	76	1	76	1.74e-31	119	76	94.737
Pelagibacter_IMCC9063.trna23-TrpCCA	H2P3.trna27-TrpCCA795398-795323TrpCCA7689.4	94.737	76	4	0	1	76	1	76	1.74e-31	119	76	94.737
Pelagibacter_IMCC9063.trna23-TrpCCA	Candidatus_Pelagibacter_ubique_HTCC1002.trna6-TrpCCA	90.789	76	7	0	1	76	1	76	2.51e-24	95.6	76	90.789
Pelagibacter_IMCC9063.trna23-TrpCCA	Pelagibacter_ubique_HTCC1040.trna24-TrpCCA	90.789	76	7	0	1	76	1	76	2.51e-24	95.6	76	90.789
Pelagibacter_IMCC9063.trna23-TrpCCA	Candidatus_Pelagibacter_ubique_HTCC1062.trna21-TrpCCA1085508-1085433TrpCCA7686.0	90.789	76	7	0	1	76	1	76	2.51e-24	95.6	76	90.789
Pelagibacter_IMCC9063.trna23-TrpCCA	HIMB59.trna10-TrpCCA	94.643	56	3	0	1	56	1	56	6.13e-22	87.7	76	69.7369
Pelagibacter_IMCC9063.trna23-TrpCCA	HIMB114.trna13-TrpCCA	88.158	76	9	0	1	76	1	76	1.49e-19	79.8	76	88.158
Pelagibacter_IMCC9063.trna23-TrpCCA	Methylophilales_MBRSH7.trna35-TrpCCA	88.889	36	4	0	7	42	7	42	1.29e-07	40.1	76	42.1053
Pelagibacter_IMCC9063.trna23-TrpCCA	H5P1.trna26-TrpCCA680613-680538TrpCCA7677.9	88.889	36	4	0	7	42	7	42	1.29e-07	40.1	76	42.1053
Pelagibacter_IMCC9063.trna23-TrpCCA	Methylophilales_bacterium_HTCC2181.trna38-TrpCCA12177-12102TrpCCA7677.9	88.889	36	4	0	7	42	7	42	1.29e-07	40.1	76	42.1053
Pelagibacter_IMCC9063.trna23-TrpCCA	Methylophilales_HTCC2181.trna38-TrpCCA12177-12102TrpCCA7677.9	88.889	36	4	0	7	42	7	42	1.29e-07	40.1	76	42.1053
Pelagibacter_IMCC9063.trna23-TrpCCA	KB13.trna27-TrpCCA1096772-1096697TrpCCA7677.9	88.889	36	4	0	7	42	7	42	1.29e-07	40.1	76	42.1053
Pelagibacter_IMCC9063.trna23-TrpCCA	Methylopumilus_planktonicus.trna8-TrpCCA184883-184958TrpCCA7679.9	88.889	36	4	0	7	42	7	42	1.29e-07	40.1	76	42.1053
Pelagibacter_ubique_HTCC1040.trna24-TrpCCA	Candidatus_Pelagibacter_ubique_HTCC1002.trna6-TrpCCA	100	76	0	0	1	76	1	76	4.91e-41	151	76	100
Pelagibacter_ubique_HTCC1040.trna24-TrpCCA	Pelagibacter_ubique_HTCC1040.trna24-TrpCCA	100	76	0	0	1	76	1	76	4.91e-41	151	76	100
Pelagibacter_ubique_HTCC1040.trna24-TrpCCA	Candidatus_Pelagibacter_ubique_HTCC1062.trna21-TrpCCA1085508-1085433TrpCCA7686.0	100	76	0	0	1	76	1	76	4.91e-41	151	76	100
Pelagibacter_ubique_HTCC1040.trna24-TrpCCA	Candidatus_Pelagibacter_ubique_HIMB083.trna4-TrpCCA	96.053	76	3	0	1	76	1	76	7.12e-34	127	76	96.053
Pelagibacter_ubique_HTCC1040.trna24-TrpCCA	Candidatus_Pelagibacter_sp_HIMB122.trna12-TrpCCA	96.053	76	3	0	1	76	1	76	7.12e-34	127	76	96.053
Pelagibacter_ubique_HTCC1040.trna24-TrpCCA	Candidatus_Pelagibacter_HIMB140.trna5-TrpCCA	96.053	76	3	0	1	76	1	76	7.12e-34	127	76	96.053
Pelagibacter_ubique_HTCC1040.trna24-TrpCCA	Candidatus_Pelagibacter_sp_HIMB1321.trna28-TrpCCA	96.053	76	3	0	1	76	1	76	7.12e-34	127	76	96.053
Pelagibacter_ubique_HTCC1040.trna24-TrpCCA	Pelagibacter_HTCC7211.trna11-TrpCCA	96.053	76	3	0	1	76	1	76	7.12e-34	127	76	96.053
Pelagibacter_ubique_HTCC1040.trna24-TrpCCA	Pelagibacter_ubique_HTCC7214.trna21-TrpCCA	96.053	76	3	0	1	76	1	76	7.12e-34	127	76	96.053
Pelagibacter_ubique_HTCC1040.trna24-TrpCCA	Pelagibacter_ubique_HTCC7217.trna5-TrpCCA	96.053	76	3	0	1	76	1	76	7.12e-34	127	76	96.053
Pelagibacter_ubique_HTCC1040.trna24-TrpCCA	Pelagibacter_ubique_HTCC8051.trna10-TrpCCA	96.053	76	3	0	1	76	1	76	7.12e-34	127	76	96.053
Pelagibacter_ubique_HTCC1040.trna24-TrpCCA	HIMB5.trna28-TrpCCA	96.053	76	3	0	1	76	1	76	7.12e-34	127	76	96.053
Pelagibacter_ubique_HTCC1040.trna24-TrpCCA	FZCC0015.trna20-TrpCCA	96.053	76	3	0	1	76	1	76	7.12e-34	127	76	96.053
Pelagibacter_ubique_HTCC1040.trna24-TrpCCA	Pelagibacter_HTCC7211.trna11-TrpCCA833368-833443TrpCCA7689.4	96.053	76	3	0	1	76	1	76	7.12e-34	127	76	96.053
Pelagibacter_ubique_HTCC1040.trna24-TrpCCA	H2P3.trna27-TrpCCA795398-795323TrpCCA7689.4	96.053	76	3	0	1	76	1	76	7.12e-34	127	76	96.053
Pelagibacter_ubique_HTCC1040.trna24-TrpCCA	Candidatus_Fonsibacter_ubiquis_LSUCC0530.trna11-TrpCCA398116-398191TrpCCA7679.7	93.421	76	5	0	1	76	1	76	4.23e-29	111	76	93.421
Pelagibacter_ubique_HTCC1040.trna24-TrpCCA	Candidatus_Fonsibacter_ubiquis_LSUCC0530.trna11-TrpCCA398116-398191TrpCCA7679.7	93.421	76	5	0	1	76	1	76	4.23e-29	111	76	93.421
Pelagibacter_ubique_HTCC1040.trna24-TrpCCA	HIMB114.trna13-TrpCCA	92.105	76	6	0	1	76	1	76	1.03e-26	103	76	92.105
Pelagibacter_ubique_HTCC1040.trna24-TrpCCA	HIMB59.trna10-TrpCCA	92.105	76	6	0	1	76	1	76	1.03e-26	103	76	92.105
Pelagibacter_ubique_HTCC1040.trna24-TrpCCA	Pelagibacter_IMCC9063.trna23-TrpCCA	90.789	76	7	0	1	76	1	76	2.51e-24	95.6	76	90.789
Pelagibacter_ubique_HTCC1040.trna24-TrpCCA	Methylophilales_MBRSH7.trna35-TrpCCA	90.385	52	5	0	7	58	7	58	8.88e-15	63.9	76	61.8424
Pelagibacter_ubique_HTCC1040.trna24-TrpCCA	H5P1.trna26-TrpCCA680613-680538TrpCCA7677.9	90.385	52	5	0	7	58	7	58	8.88e-15	63.9	76	61.8424
Pelagibacter_ubique_HTCC1040.trna24-TrpCCA	Methylophilales_bacterium_HTCC2181.trna38-TrpCCA12177-12102TrpCCA7677.9	90.385	52	5	0	7	58	7	58	8.88e-15	63.9	76	61.8424
Pelagibacter_ubique_HTCC1040.trna24-TrpCCA	Methylophilales_HTCC2181.trna38-TrpCCA12177-12102TrpCCA7677.9	90.385	52	5	0	7	58	7	58	8.88e-15	63.9	76	61.8424
Pelagibacter_ubique_HTCC1040.trna24-TrpCCA	KB13.trna27-TrpCCA1096772-1096697TrpCCA7677.9	90.385	52	5	0	7	58	7	58	8.88e-15	63.9	76	61.8424
Pelagibacter_ubique_HTCC1040.trna24-TrpCCA	Methylopumilus_planktonicus.trna8-TrpCCA184883-184958TrpCCA7679.9	90.385	52	5	0	7	58	7	58	8.88e-15	63.9	76	61.8424
Pelagibacter_ubique_HTCC7214.trna21-TrpCCA	Candidatus_Pelagibacter_ubique_HIMB083.trna4-TrpCCA	100	76	0	0	1	76	1	76	4.91e-41	151	76	100
Pelagibacter_ubique_HTCC7214.trna21-TrpCCA	Candidatus_Pelagibacter_sp_HIMB122.trna12-TrpCCA	100	76	0	0	1	76	1	76	4.91e-41	151	76	100
Pelagibacter_ubique_HTCC7214.trna21-TrpCCA	Candidatus_Pelagibacter_HIMB140.trna5-TrpCCA	100	76	0	0	1	76	1	76	4.91e-41	151	76	100
Pelagibacter_ubique_HTCC7214.trna21-TrpCCA	Candidatus_Pelagibacter_sp_HIMB1321.trna28-TrpCCA	100	76	0	0	1	76	1	76	4.91e-41	151	76	100
Pelagibacter_ubique_HTCC7214.trna21-TrpCCA	Pelagibacter_HTCC7211.trna11-TrpCCA	100	76	0	0	1	76	1	76	4.91e-41	151	76	100
Pelagibacter_ubique_HTCC7214.trna21-TrpCCA	Pelagibacter_ubique_HTCC7214.trna21-TrpCCA	100	76	0	0	1	76	1	76	4.91e-41	151	76	100
Pelagibacter_ubique_HTCC7214.trna21-TrpCCA	Pelagibacter_ubique_HTCC7217.trna5-TrpCCA	100	76	0	0	1	76	1	76	4.91e-41	151	76	100
Pelagibacter_ubique_HTCC7214.trna21-TrpCCA	Pelagibacter_ubique_HTCC8051.trna10-TrpCCA	100	76	0	0	1	76	1	76	4.91e-41	151	76	100
Pelagibacter_ubique_HTCC7214.trna21-TrpCCA	HIMB5.trna28-TrpCCA	100	76	0	0	1	76	1	76	4.91e-41	151	76	100
Pelagibacter_ubique_HTCC7214.trna21-TrpCCA	FZCC0015.trna20-TrpCCA	100	76	0	0	1	76	1	76	4.91e-41	151	76	100
Pelagibacter_ubique_HTCC7214.trna21-TrpCCA	Pelagibacter_HTCC7211.trna11-TrpCCA833368-833443TrpCCA7689.4	100	76	0	0	1	76	1	76	4.91e-41	151	76	100
Pelagibacter_ubique_HTCC7214.trna21-TrpCCA	H2P3.trna27-TrpCCA795398-795323TrpCCA7689.4	100	76	0	0	1	76	1	76	4.91e-41	151	76	100
Pelagibacter_ubique_HTCC7214.trna21-TrpCCA	Candidatus_Pelagibacter_ubique_HTCC1002.trna6-TrpCCA	96.053	76	3	0	1	76	1	76	7.12e-34	127	76	96.053
Pelagibacter_ubique_HTCC7214.trna21-TrpCCA	Pelagibacter_ubique_HTCC1040.trna24-TrpCCA	96.053	76	3	0	1	76	1	76	7.12e-34	127	76	96.053
Pelagibacter_ubique_HTCC7214.trna21-TrpCCA	Candidatus_Pelagibacter_ubique_HTCC1062.trna21-TrpCCA1085508-1085433TrpCCA7686.0	96.053	76	3	0	1	76	1	76	7.12e-34	127	76	96.053
Pelagibacter_ubique_HTCC7214.trna21-TrpCCA	Pelagibacter_IMCC9063.trna23-TrpCCA	94.737	76	4	0	1	76	1	76	1.74e-31	119	76	94.737
Pelagibacter_ubique_HTCC7214.trna21-TrpCCA	Candidatus_Fonsibacter_ubiquis_LSUCC0530.trna11-TrpCCA398116-398191TrpCCA7679.7	94.737	76	4	0	1	76	1	76	1.74e-31	119	76	94.737
Pelagibacter_ubique_HTCC7214.trna21-TrpCCA	Candidatus_Fonsibacter_ubiquis_LSUCC0530.trna11-TrpCCA398116-398191TrpCCA7679.7	94.737	76	4	0	1	76	1	76	1.74e-31	119	76	94.737
Pelagibacter_ubique_HTCC7214.trna21-TrpCCA	HIMB59.trna10-TrpCCA	96.552	58	2	0	1	58	1	58	1.61e-25	99.6	76	73.6844
Pelagibacter_ubique_HTCC7214.trna21-TrpCCA	HIMB114.trna13-TrpCCA	90.789	76	7	0	1	76	1	76	2.51e-24	95.6	76	90.789
Pelagibacter_ubique_HTCC7214.trna21-TrpCCA	Methylopumilus_planktonicus.trna8-TrpCCA184883-184958TrpCCA7679.9	86.667	60	8	0	7	66	7	66	2.16e-12	56	76	68.4213
Pelagibacter_ubique_HTCC7214.trna21-TrpCCA	Methylophilales_MBRSH7.trna35-TrpCCA	91.667	36	3	0	7	42	7	42	5.28e-10	48.1	76	43.4212
Pelagibacter_ubique_HTCC7214.trna21-TrpCCA	H5P1.trna26-TrpCCA680613-680538TrpCCA7677.9	91.667	36	3	0	7	42	7	42	5.28e-10	48.1	76	43.4212
Pelagibacter_ubique_HTCC7214.trna21-TrpCCA	Methylophilales_bacterium_HTCC2181.trna38-TrpCCA12177-12102TrpCCA7677.9	91.667	36	3	0	7	42	7	42	5.28e-10	48.1	76	43.4212
Pelagibacter_ubique_HTCC7214.trna21-TrpCCA	Methylophilales_HTCC2181.trna38-TrpCCA12177-12102TrpCCA7677.9	91.667	36	3	0	7	42	7	42	5.28e-10	48.1	76	43.4212
Pelagibacter_ubique_HTCC7214.trna21-TrpCCA	KB13.trna27-TrpCCA1096772-1096697TrpCCA7677.9	91.667	36	3	0	7	42	7	42	5.28e-10	48.1	76	43.4212
Pelagibacter_ubique_HTCC7217.trna5-TrpCCA	Candidatus_Pelagibacter_ubique_HIMB083.trna4-TrpCCA	100	76	0	0	1	76	1	76	4.91e-41	151	76	100
Pelagibacter_ubique_HTCC7217.trna5-TrpCCA	Candidatus_Pelagibacter_sp_HIMB122.trna12-TrpCCA	100	76	0	0	1	76	1	76	4.91e-41	151	76	100
Pelagibacter_ubique_HTCC7217.trna5-TrpCCA	Candidatus_Pelagibacter_HIMB140.trna5-TrpCCA	100	76	0	0	1	76	1	76	4.91e-41	151	76	100
Pelagibacter_ubique_HTCC7217.trna5-TrpCCA	Candidatus_Pelagibacter_sp_HIMB1321.trna28-TrpCCA	100	76	0	0	1	76	1	76	4.91e-41	151	76	100
Pelagibacter_ubique_HTCC7217.trna5-TrpCCA	Pelagibacter_HTCC7211.trna11-TrpCCA	100	76	0	0	1	76	1	76	4.91e-41	151	76	100
Pelagibacter_ubique_HTCC7217.trna5-TrpCCA	Pelagibacter_ubique_HTCC7214.trna21-TrpCCA	100	76	0	0	1	76	1	76	4.91e-41	151	76	100
Pelagibacter_ubique_HTCC7217.trna5-TrpCCA	Pelagibacter_ubique_HTCC7217.trna5-TrpCCA	100	76	0	0	1	76	1	76	4.91e-41	151	76	100
Pelagibacter_ubique_HTCC7217.trna5-TrpCCA	Pelagibacter_ubique_HTCC8051.trna10-TrpCCA	100	76	0	0	1	76	1	76	4.91e-41	151	76	100
Pelagibacter_ubique_HTCC7217.trna5-TrpCCA	HIMB5.trna28-TrpCCA	100	76	0	0	1	76	1	76	4.91e-41	151	76	100
Pelagibacter_ubique_HTCC7217.trna5-TrpCCA	FZCC0015.trna20-TrpCCA	100	76	0	0	1	76	1	76	4.91e-41	151	76	100
Pelagibacter_ubique_HTCC7217.trna5-TrpCCA	Pelagibacter_HTCC7211.trna11-TrpCCA833368-833443TrpCCA7689.4	100	76	0	0	1	76	1	76	4.91e-41	151	76	100
Pelagibacter_ubique_HTCC7217.trna5-TrpCCA	H2P3.trna27-TrpCCA795398-795323TrpCCA7689.4	100	76	0	0	1	76	1	76	4.91e-41	151	76	100
Pelagibacter_ubique_HTCC7217.trna5-TrpCCA	Candidatus_Pelagibacter_ubique_HTCC1002.trna6-TrpCCA	96.053	76	3	0	1	76	1	76	7.12e-34	127	76	96.053
Pelagibacter_ubique_HTCC7217.trna5-TrpCCA	Pelagibacter_ubique_HTCC1040.trna24-TrpCCA	96.053	76	3	0	1	76	1	76	7.12e-34	127	76	96.053
Pelagibacter_ubique_HTCC7217.trna5-TrpCCA	Candidatus_Pelagibacter_ubique_HTCC1062.trna21-TrpCCA1085508-1085433TrpCCA7686.0	96.053	76	3	0	1	76	1	76	7.12e-34	127	76	96.053
Pelagibacter_ubique_HTCC7217.trna5-TrpCCA	Pelagibacter_IMCC9063.trna23-TrpCCA	94.737	76	4	0	1	76	1	76	1.74e-31	119	76	94.737
Pelagibacter_ubique_HTCC7217.trna5-TrpCCA	Candidatus_Fonsibacter_ubiquis_LSUCC0530.trna11-TrpCCA398116-398191TrpCCA7679.7	94.737	76	4	0	1	76	1	76	1.74e-31	119	76	94.737
Pelagibacter_ubique_HTCC7217.trna5-TrpCCA	Candidatus_Fonsibacter_ubiquis_LSUCC0530.trna11-TrpCCA398116-398191TrpCCA7679.7	94.737	76	4	0	1	76	1	76	1.74e-31	119	76	94.737
Pelagibacter_ubique_HTCC7217.trna5-TrpCCA	HIMB59.trna10-TrpCCA	96.552	58	2	0	1	58	1	58	1.61e-25	99.6	76	73.6844
Pelagibacter_ubique_HTCC7217.trna5-TrpCCA	HIMB114.trna13-TrpCCA	90.789	76	7	0	1	76	1	76	2.51e-24	95.6	76	90.789
Pelagibacter_ubique_HTCC7217.trna5-TrpCCA	Methylopumilus_planktonicus.trna8-TrpCCA184883-184958TrpCCA7679.9	86.667	60	8	0	7	66	7	66	2.16e-12	56	76	68.4213
Pelagibacter_ubique_HTCC7217.trna5-TrpCCA	Methylophilales_MBRSH7.trna35-TrpCCA	91.667	36	3	0	7	42	7	42	5.28e-10	48.1	76	43.4212
Pelagibacter_ubique_HTCC7217.trna5-TrpCCA	H5P1.trna26-TrpCCA680613-680538TrpCCA7677.9	91.667	36	3	0	7	42	7	42	5.28e-10	48.1	76	43.4212
Pelagibacter_ubique_HTCC7217.trna5-TrpCCA	Methylophilales_bacterium_HTCC2181.trna38-TrpCCA12177-12102TrpCCA7677.9	91.667	36	3	0	7	42	7	42	5.28e-10	48.1	76	43.4212
Pelagibacter_ubique_HTCC7217.trna5-TrpCCA	Methylophilales_HTCC2181.trna38-TrpCCA12177-12102TrpCCA7677.9	91.667	36	3	0	7	42	7	42	5.28e-10	48.1	76	43.4212
Pelagibacter_ubique_HTCC7217.trna5-TrpCCA	KB13.trna27-TrpCCA1096772-1096697TrpCCA7677.9	91.667	36	3	0	7	42	7	42	5.28e-10	48.1	76	43.4212
Pelagibacter_ubique_HTCC8051.trna10-TrpCCA	Candidatus_Pelagibacter_ubique_HIMB083.trna4-TrpCCA	100	76	0	0	1	76	1	76	4.91e-41	151	76	100
Pelagibacter_ubique_HTCC8051.trna10-TrpCCA	Candidatus_Pelagibacter_sp_HIMB122.trna12-TrpCCA	100	76	0	0	1	76	1	76	4.91e-41	151	76	100
Pelagibacter_ubique_HTCC8051.trna10-TrpCCA	Candidatus_Pelagibacter_HIMB140.trna5-TrpCCA	100	76	0	0	1	76	1	76	4.91e-41	151	76	100
Pelagibacter_ubique_HTCC8051.trna10-TrpCCA	Candidatus_Pelagibacter_sp_HIMB1321.trna28-TrpCCA	100	76	0	0	1	76	1	76	4.91e-41	151	76	100
Pelagibacter_ubique_HTCC8051.trna10-TrpCCA	Pelagibacter_HTCC7211.trna11-TrpCCA	100	76	0	0	1	76	1	76	4.91e-41	151	76	100
Pelagibacter_ubique_HTCC8051.trna10-TrpCCA	Pelagibacter_ubique_HTCC7214.trna21-TrpCCA	100	76	0	0	1	76	1	76	4.91e-41	151	76	100
Pelagibacter_ubique_HTCC8051.trna10-TrpCCA	Pelagibacter_ubique_HTCC7217.trna5-TrpCCA	100	76	0	0	1	76	1	76	4.91e-41	151	76	100
Pelagibacter_ubique_HTCC8051.trna10-TrpCCA	Pelagibacter_ubique_HTCC8051.trna10-TrpCCA	100	76	0	0	1	76	1	76	4.91e-41	151	76	100
Pelagibacter_ubique_HTCC8051.trna10-TrpCCA	HIMB5.trna28-TrpCCA	100	76	0	0	1	76	1	76	4.91e-41	151	76	100
Pelagibacter_ubique_HTCC8051.trna10-TrpCCA	FZCC0015.trna20-TrpCCA	100	76	0	0	1	76	1	76	4.91e-41	151	76	100
Pelagibacter_ubique_HTCC8051.trna10-TrpCCA	Pelagibacter_HTCC7211.trna11-TrpCCA833368-833443TrpCCA7689.4	100	76	0	0	1	76	1	76	4.91e-41	151	76	100
Pelagibacter_ubique_HTCC8051.trna10-TrpCCA	H2P3.trna27-TrpCCA795398-795323TrpCCA7689.4	100	76	0	0	1	76	1	76	4.91e-41	151	76	100
Pelagibacter_ubique_HTCC8051.trna10-TrpCCA	Candidatus_Pelagibacter_ubique_HTCC1002.trna6-TrpCCA	96.053	76	3	0	1	76	1	76	7.12e-34	127	76	96.053
Pelagibacter_ubique_HTCC8051.trna10-TrpCCA	Pelagibacter_ubique_HTCC1040.trna24-TrpCCA	96.053	76	3	0	1	76	1	76	7.12e-34	127	76	96.053
Pelagibacter_ubique_HTCC8051.trna10-TrpCCA	Candidatus_Pelagibacter_ubique_HTCC1062.trna21-TrpCCA1085508-1085433TrpCCA7686.0	96.053	76	3	0	1	76	1	76	7.12e-34	127	76	96.053
Pelagibacter_ubique_HTCC8051.trna10-TrpCCA	Pelagibacter_IMCC9063.trna23-TrpCCA	94.737	76	4	0	1	76	1	76	1.74e-31	119	76	94.737
Pelagibacter_ubique_HTCC8051.trna10-TrpCCA	Candidatus_Fonsibacter_ubiquis_LSUCC0530.trna11-TrpCCA398116-398191TrpCCA7679.7	94.737	76	4	0	1	76	1	76	1.74e-31	119	76	94.737
Pelagibacter_ubique_HTCC8051.trna10-TrpCCA	Candidatus_Fonsibacter_ubiquis_LSUCC0530.trna11-TrpCCA398116-398191TrpCCA7679.7	94.737	76	4	0	1	76	1	76	1.74e-31	119	76	94.737
Pelagibacter_ubique_HTCC8051.trna10-TrpCCA	HIMB59.trna10-TrpCCA	96.552	58	2	0	1	58	1	58	1.61e-25	99.6	76	73.6844
Pelagibacter_ubique_HTCC8051.trna10-TrpCCA	HIMB114.trna13-TrpCCA	90.789	76	7	0	1	76	1	76	2.51e-24	95.6	76	90.789
Pelagibacter_ubique_HTCC8051.trna10-TrpCCA	Methylopumilus_planktonicus.trna8-TrpCCA184883-184958TrpCCA7679.9	86.667	60	8	0	7	66	7	66	2.16e-12	56	76	68.4213
Pelagibacter_ubique_HTCC8051.trna10-TrpCCA	Methylophilales_MBRSH7.trna35-TrpCCA	91.667	36	3	0	7	42	7	42	5.28e-10	48.1	76	43.4212
Pelagibacter_ubique_HTCC8051.trna10-TrpCCA	H5P1.trna26-TrpCCA680613-680538TrpCCA7677.9	91.667	36	3	0	7	42	7	42	5.28e-10	48.1	76	43.4212
Pelagibacter_ubique_HTCC8051.trna10-TrpCCA	Methylophilales_bacterium_HTCC2181.trna38-TrpCCA12177-12102TrpCCA7677.9	91.667	36	3	0	7	42	7	42	5.28e-10	48.1	76	43.4212
Pelagibacter_ubique_HTCC8051.trna10-TrpCCA	Methylophilales_HTCC2181.trna38-TrpCCA12177-12102TrpCCA7677.9	91.667	36	3	0	7	42	7	42	5.28e-10	48.1	76	43.4212
Pelagibacter_ubique_HTCC8051.trna10-TrpCCA	KB13.trna27-TrpCCA1096772-1096697TrpCCA7677.9	91.667	36	3	0	7	42	7	42	5.28e-10	48.1	76	43.4212
T4.trna4-ProTGG	T4.trna4-ProTGG	100	74	0	0	1	74	1	74	7.45e-40	147	74	100
